# Supplementary material for: Poly(ADP-ribosyl)ating enzymes coordinate changes in the expression of metabolic genes with developmental progression
Source: Sci Rep. 2023 Nov 20;13:20320. doi: 10.1038/s41598-023-47691-8 (PMC10661653; doi:10.1038/s41598-023-47691-8)
Supplement: Supplementary file 2 — Supplementary Table S1. [file 41598_2023_47691_MOESM2_ESM.xlsx]

## Sheet: Sheet1
FB ID	Name	PARG or PARP1
FBgn0038341	AdamTS-A	PARG
FBgn0259113	DNApol-alpha180	PARG
FBgn0052029	Cpr66D	PARG
FBgn0039291	CG13663	PARG
FBgn0050187	CG30187	PARG
FBgn0033860	S-Lap5	PARG
FBgn0036733	U4-U6-60K	PARG
FBgn0004053	zen	PARG
FBgn0033541	CG12934	PARG
FBgn0038966	pinta	PARG
FBgn0261808	cu	PARG
FBgn0034096	CG7786	PARG
FBgn0039052	CG6733	PARG
FBgn0031802	ppk7	PARG
FBgn0086604	CG12484	PARG
FBgn0053127	CG33127	PARG
FBgn0052219	CG32219	PARG
FBgn0031728	Hsp60C	PARG
FBgn0000715	FMRFa	PARG
FBgn0261289	CheB98a	PARG
FBgn0040232	cmet	PARG
FBgn0039194	CG13614	PARG
FBgn0036550	CG17026	PARG
FBgn0040780	Atg10	PARG
FBgn0033954	CG12860	PARG
FBgn0053203	CG33203	PARG
FBgn0038815	CG5466	PARG
FBgn0283678	Osi21	PARG
FBgn0036474	Or71a	PARG
FBgn0262985	CG43293	PARG
FBgn0039321	CG10550	PARG
FBgn0033408	CG8800	PARG
FBgn0050067	Obp50a	PARG
FBgn0259716	CG42370	PARG
FBgn0261797	Dhc64C	PARG
FBgn0041181	Tep3	PARG
FBgn0263083	CG43351	PARG
FBgn0262357	CG43055	PARG
FBgn0013279	Hsp70Bc	PARG
FBgn0035328	yellow-g2	PARG
FBgn0031723	CG7251	PARG
FBgn0034838	CG12782	PARG
FBgn0037411	Osi3	PARG
FBgn0261349	Mst36Fb	PARG
FBgn0034788	CG13532	PARG
FBgn0031412	CG16995	PARG
FBgn0034031	CG12963	PARG
FBgn0033708	CG8850	PARG
FBgn0050083	CG30083	PARG
FBgn0039092	CG16723	PARG
FBgn0034532	CG13436	PARG
FBgn0032225	CG5022	PARG
FBgn0039659	CG14506	PARG
FBgn0050284	CG30284	PARG
FBgn0270925	CG4836	PARG
FBgn0036520	CG13449	PARG
FBgn0085413	CG34384	PARG
FBgn0051140	CG31140	PARG
FBgn0050412	CG30412	PARG
FBgn0010323	Gsc	PARG
FBgn0259818	CG42399	PARG
FBgn0031296	CG4415	PARG
FBgn0038507	CG5863	PARG
FBgn0261930	vnd	PARG
FBgn0037230	CG9780	PARG
FBgn0034381	List	PARG
FBgn0265296	Dscam2	PARG
FBgn0034884	Eglp3	PARG
FBgn0033075	Pld	PARG
FBgn0264753	Rgk1	PARG
FBgn0038956	CG5379	PARG
FBgn0051549	CG31549	PARG
FBgn0039467	CG14253	PARG
FBgn0038067	CG11598	PARG
FBgn0053290	CG33290	PARG
FBgn0039349	Ssadh	PARG
FBgn0265606	Prosalpha4T1	PARG
FBgn0265317	CG44290	PARG
FBgn0266346	CngB	PARG
FBgn0034661	CG4386	PARG
FBgn0053998	CG33998	PARG
FBgn0034286	dpr13	PARG
FBgn0051988	CG31988	PARG
FBgn0033644	Tret1-2	PARG
FBgn0036553	CG17027	PARG
FBgn0039544	CG12877	PARG
FBgn0050295	Ipk1	PARG
FBgn0046225	CG17230	PARG
FBgn0264324	spg	PARG
FBgn0038391	GATAe	PARG
FBgn0039124	tbrd-1	PARG
FBgn0038316	CG6276	PARG
FBgn0034052	CG8299	PARG
FBgn0023216	Parg	PARG
FBgn0263842	CG43703	PARG
FBgn0030940	CG15040	PARG
FBgn0001134	Grd	PARG
FBgn0004580	Cbp53E	PARG
FBgn0003060	CG9757	PARG
FBgn0040211	hgo	PARG
FBgn0250822	CG34222	PARG
FBgn0261723	Dbx	PARG
FBgn0036919	Grasp65	PARG
FBgn0261611	CG42700	PARG
FBgn0262511	Vha44	PARG
FBgn0051960	CG31960	PARG
FBgn0032188	CG13137	PARG
FBgn0263916	Ent2	PARG
FBgn0036222	SdhAL	PARG
FBgn0039161	CG13606	PARG
FBgn0085325	CG34296	PARG
FBgn0036923	CG17732	PARG
FBgn0041710	yellow-f	PARG
FBgn0028500	Rich	PARG
FBgn0037926	Elp1	PARG
FBgn0052251	Claspin	PARG
FBgn0051206	CG31206	PARG
FBgn0000473	Cyp6a2	PARG
FBgn0037275	CG14655	PARG
FBgn0262103	Sik3	PARG
FBgn0031803	ppk14	PARG
FBgn0085417	natalisin	PARG
FBgn0085324	CG34295	PARG
FBgn0015230	Glut3	PARG
FBgn0039561	mfrn	PARG
FBgn0052843	Dh31-R	PARG
FBgn0039258	beta4GalT7	PARG
FBgn0052450	CG32450	PARG
FBgn0036427	CG4613	PARG
FBgn0037563	CG11672	PARG
FBgn0263106	DnaJ-1	PARG
FBgn0042126	CG18788	PARG
FBgn0031724	CG18266	PARG
FBgn0053988	Mid1	PARG
FBgn0037540	Pbp95	PARG
FBgn0035042	CG3640	PARG
FBgn0031562	CG3604	PARG
FBgn0061356	CG18003	PARG
FBgn0053804	His1:CG33804	PARG
FBgn0011653	mas	PARG
FBgn0035150	Rev1	PARG
FBgn0031763	CG13996	PARG
FBgn0260942	bond	PARG
FBgn0035988	CG3982	PARG
FBgn0034720	Liprin-gamma	PARG
FBgn0025776	ind	PARG
FBgn0051199	CG31199	PARG
FBgn0267408	AOX1	PARG
FBgn0036512	CG16979	PARG
FBgn0050157	CG30157	PARG
FBgn0033113	Spn42Dc	PARG
FBgn0260861	Trs23	PARG
FBgn0036931	CG14183	PARG
FBgn0038076	Cyp313a4	PARG
FBgn0260794	ctrip	PARG
FBgn0038377	CG9632	PARG
FBgn0039252	CG11771	PARG
FBgn0038073	CG14395	PARG
FBgn0035246	CG13928	PARG
FBgn0039862	kek6	PARG
FBgn0033970	CG10205	PARG
FBgn0032663	CG15153	PARG
FBgn0002940	ninaE	PARG
FBgn0267398	Yeti	PARG
FBgn0033140	CG12836	PARG
FBgn0038889	Fancm	PARG
FBgn0038666	Smu1	PARG
FBgn0031842	Tango1	PARG
FBgn0040950	Muc26B	PARG
FBgn0285943	knon	PARG
FBgn0039312	CG10514	PARG
FBgn0053340	CG33340	PARG
FBgn0036367	CG10116	PARG
FBgn0050268	CG30268	PARG
FBgn0038360	CG9590	PARG
FBgn0040809	CG13465	PARG
FBgn0035207	Sherpa	PARG
FBgn0053723	CG33723	PARG
FBgn0039439	TwdlK	PARG
FBgn0039771	Osi23	PARG
FBgn0262683	CG43153	PARG
FBgn0051245	CG31245	PARG
FBgn0033353	CG13749	PARG
FBgn0039718	CG15517	PARG
FBgn0039536	unc80	PARG
FBgn0039398	CG14540	PARG
FBgn0031469	CG18558	PARG
FBgn0038498	beat-IIa	PARG
FBgn0052806	CG32806	PARG
FBgn0086706	pix	PARG
FBgn0025454	Cyp6g1	PARG
FBgn0033578	BBS4	PARG
FBgn0053958	CG33958	PARG
FBgn0036953	CG17145	PARG
FBgn0032536	Ance-3	PARG
FBgn0051010	CG31010	PARG
FBgn0265627	CG44435	PARG
FBgn0033599	CG13223	PARG
FBgn0283437	PPO1	PARG
FBgn0036160	CG12289	PARG
FBgn0039500	CG5984	PARG
FBgn0032753	CG17572	PARG
FBgn0085209	CG34180	PARG
FBgn0038063	Octbeta2R	PARG
FBgn0036411	Sox21a	PARG
FBgn0031324	CG14342	PARG
FBgn0265778	PDZ-GEF	PARG
FBgn0031476	CG8813	PARG
FBgn0037398	CG15580	PARG
FBgn0035730	CG17744	PARG
FBgn0026403	Ndg	PARG
FBgn0032181	CG13133	PARG
FBgn0021875	Zfrp8	PARG
FBgn0038133	Osi22	PARG
FBgn0037146	CG7470	PARG
FBgn0036571	Strumpellin	PARG
FBgn0022787	Hel89B	PARG
FBgn0033826	CG4734	PARG
FBgn0031853	TTLL3B	PARG
FBgn0037324	Orco	PARG
FBgn0003187	qua	PARG
FBgn0035076	Ance-5	PARG
FBgn0035321	CG1275	PARG
FBgn0085234	CG34205	PARG
FBgn0053192	MtnD	PARG
FBgn0038416	CG17930	PARG
FBgn0034475	Obp56h	PARG
FBgn0260964	Vmat	PARG
FBgn0032058	CG9289	PARG
FBgn0036679	CG13022	PARG
FBgn0032773	fon	PARG
FBgn0036294	CG10654	PARG
FBgn0263982	CG43731	PARG
FBgn0038435	Gyc89Da	PARG
FBgn0026563	CG1979	PARG
FBgn0035636	Cralbp	PARG
FBgn0038186	CG14362	PARG
FBgn0035806	PGRP-SD	PARG
FBgn0035179	CG12038	PARG
FBgn0034595	CG15657	PARG
FBgn0051921	CG31921	PARG
FBgn0036046	Ilp2	PARG
FBgn0263117	CG34377	PARG
FBgn0053849	His1:CG33849	PARG
FBgn0261090	Sytbeta	PARG
FBgn0037137	Nopp140	PARG
FBgn0032507	CG9377	PARG
FBgn0022740	HLH54F	PARG
FBgn0261563	wb	PARG
FBgn0085256	CG34227	PARG
FBgn0033268	Obp44a	PARG
FBgn0034748	CG17807	PARG
FBgn0041232	CG32395	PARG
FBgn0037039	CG10587	PARG
FBgn0037541	CG2747	PARG
FBgn0050431	CG30431	PARG
FBgn0036348	CG17687	PARG
FBgn0263004	CG43312	PARG
FBgn0036715	Cad74A	PARG
FBgn0035955	CG5194	PARG
FBgn0083960	CG34124	PARG
FBgn0034789	PIP5K59B	PARG
FBgn0264002	MsR2	PARG
FBgn0040699	CG15024	PARG
FBgn0036462	mRpL39	PARG
FBgn0263995	cpo	PARG
FBgn0031592	Art2	PARG
FBgn0046332	gskt	PARG
FBgn0033645	CG13196	PARG
FBgn0083962	CG34126	PARG
FBgn0043550	Tsp68C	PARG
FBgn0027086	IleRS	PARG
FBgn0063667	CG32335	PARG
FBgn0003733	tor	PARG
FBgn0038892	CG15498	PARG
FBgn0034871	CG3906	PARG
FBgn0037501	Ir84a	PARG
FBgn0032474	DnaJ-H	PARG
FBgn0038830	CG17272	PARG
FBgn0032361	CG6488	PARG
FBgn0032115	CG4438	PARG
FBgn0051358	CG31358	PARG
FBgn0052396	CG32396	PARG
FBgn0033164	CG11112	PARG
FBgn0039311	CG10513	PARG
FBgn0052296	Mrtf	PARG
FBgn0027589	CG1688	PARG
FBgn0034506	CG13870	PARG
FBgn0031596	CG15429	PARG
FBgn0031758	Ucp4B	PARG
FBgn0034822	RpL37b	PARG
FBgn0050360	Mal-A6	PARG
FBgn0039200	CG13616	PARG
FBgn0263031	CG43326	PARG
FBgn0034454	CG15120	PARG
FBgn0046689	Takl1	PARG
FBgn0267366	mil	PARG
FBgn0034402	CG15084	PARG
FBgn0262948	CG43267	PARG
FBgn0035577	CG13708	PARG
FBgn0035934	TrpA1	PARG
FBgn0034551	CG15225	PARG
FBgn0034481	CG11041	PARG
FBgn0040813	Nplp2	PARG
FBgn0050375	CG30375	PARG
FBgn0050384	CG30384	PARG
FBgn0034552	CG17999	PARG
FBgn0038967	CG13847	PARG
FBgn0036603	CG13062	PARG
FBgn0037589	Obp85a	PARG
FBgn0036897	CG8786	PARG
FBgn0033371	CNT1	PARG
FBgn0003719	tld	PARG
FBgn0034391	CG15080	PARG
FBgn0039471	CG6295	PARG
FBgn0042125	CG18787	PARG
FBgn0053109	CG33109	PARG
FBgn0038359	CG5614	PARG
FBgn0036773	CG13698	PARG
FBgn0033469	CG12133	PARG
FBgn0002865	Mst98Ca	PARG
FBgn0037941	CG12594	PARG
FBgn0085237	CG34208	PARG
FBgn0034005	ItgaPS4	PARG
FBgn0035782	CG14835	PARG
FBgn0266442	CG45072	PARG
FBgn0262714	Sap130	PARG
FBgn0037413	Osi5	PARG
FBgn0038246	CG14853	PARG
FBgn0039420	CG6154	PARG
FBgn0038753	CG4459	PARG
FBgn0035134	CG1231	PARG
FBgn0262030	CG42841	PARG
FBgn0035005	CG3483	PARG
FBgn0053783	CG33783	PARG
FBgn0051697	CG31697	PARG
FBgn0262896	CG43251	PARG
FBgn0036853	mRpL21	PARG
FBgn0036601	CG13063	PARG
FBgn0264297	CG43775	PARG
FBgn0050021	metro	PARG
FBgn0031675	CG9121	PARG
FBgn0033447	dila	PARG
FBgn0032525	Hsp60D	PARG
FBgn0086681	Mst36Fa	PARG
FBgn0037794	CG6254	PARG
FBgn0045498	Gr22d	PARG
FBgn0267376	SelR	PARG
FBgn0040697	Teh3	PARG
FBgn0259164	CG42269	PARG
FBgn0031538	CG3246	PARG
FBgn0035343	CG16762	PARG
FBgn0039476	CG6271	PARG
FBgn0052206	CG32206	PARG
FBgn0038354	CG5404	PARG
FBgn0032803	CG13082	PARG
FBgn0034416	CG15109	PARG
FBgn0039668	Trc8	PARG
FBgn0085462	CG34433	PARG
FBgn0031554	CG15418	PARG
FBgn0038281	RpL10Aa	PARG
FBgn0033515	Ir47a	PARG
FBgn0259970	Sfp70A4	PARG
FBgn0051463	CG31463	PARG
FBgn0034901	CG11300	PARG
FBgn0034165	CG6435	PARG
FBgn0038159	CG14369	PARG
FBgn0034128	CG4409	PARG
FBgn0034505	CG16739	PARG
FBgn0051327	CG31327	PARG
FBgn0033818	CG4712	PARG
FBgn0051909	CG31909	PARG
FBgn0033061	SmydA-5	PARG
FBgn0037238	CG1090	PARG
FBgn0036881	Cpr76Bd	PARG
FBgn0036704	CG6497	PARG
FBgn0250910	Octbeta3R	PARG
FBgn0283509	Phm	PARG
FBgn0039039	lmd	PARG
FBgn0264086	CG43755	PARG
FBgn0035312	CG15820	PARG
FBgn0047199	CG31517	PARG
FBgn0036124	CG7839	PARG
FBgn0051741	CG31741	PARG
FBgn0038890	CG7956	PARG
FBgn0039522	CG13972	PARG
FBgn0036970	Spn77Bc	PARG
FBgn0024288	Sox100B	PARG
FBgn0031514	CG3332	PARG
FBgn0045852	ham	PARG
FBgn0033588	CG13228	PARG
FBgn0263206	CG43376	PARG
FBgn0038268	CG3631	PARG
FBgn0262569	CG43109	PARG
FBgn0038694	CG5217	PARG
FBgn0040505	Alk	PARG
FBgn0032049	Bace	PARG
FBgn0028496	CG30116	PARG
FBgn0051457	CG31457	PARG
FBgn0038244	CG7987	PARG
FBgn0034154	CG5267	PARG
FBgn0085396	CG34367	PARG
FBgn0038258	CG7362	PARG
FBgn0039195	CG17782	PARG
FBgn0033864	CG18368	PARG
FBgn0037660	beag	PARG
FBgn0039089	beat-IV	PARG
FBgn0037227	TwdlV	PARG
FBgn0037698	CG16779	PARG
FBgn0261278	grp	PARG
FBgn0038198	Npc2b	PARG
FBgn0262116	RNASEK	PARG
FBgn0027495	Smyd4-4	PARG
FBgn0051706	CG31706	PARG
FBgn0039490	CG5882	PARG
FBgn0263355	CG31688	PARG
FBgn0033705	CG13168	PARG
FBgn0261925	CG42792	PARG
FBgn0051803	CG31803	PARG
FBgn0033867	Cpr50Ca	PARG
FBgn0262478	CG43068	PARG
FBgn0052076	Alg10	PARG
FBgn0038515	CG5823	PARG
FBgn0036070	CG8072	PARG
FBgn0031337	CG14346	PARG
FBgn0035455	CG10862	PARG
FBgn0261583	CG42693	PARG
FBgn0039026	CG7029	PARG
FBgn0036985	zye	PARG
FBgn0053137	CG33137	PARG
FBgn0033124	Tsp42Ec	PARG
FBgn0266717	Bruce	PARG
FBgn0000442	Pkg21D	PARG
FBgn0038248	CG7886	PARG
FBgn0038238	CG14854	PARG
FBgn0013813	Dhc98D	PARG
FBgn0041238	Gr58b	PARG
FBgn0039054	Cow	PARG
FBgn0037162	CG11449	PARG
FBgn0038645	CG7714	PARG
FBgn0283651	CG46301	PARG
FBgn0029084	gom	PARG
FBgn0042131	CG18808	PARG
FBgn0262535	CG43089	PARG
FBgn0050011	gem	PARG
FBgn0261788	Ank2	PARG
FBgn0261985	Ptpmeg	PARG
FBgn0259148	CG42263	PARG
FBgn0038531	CG14325	PARG
FBgn0039504	CG14260	PARG
FBgn0037035	CG10589	PARG
FBgn0033732	CG13157	PARG
FBgn0000063	Mps1	PARG
FBgn0037757	CG8516	PARG
FBgn0039873	Smvt	PARG
FBgn0031345	CG18132	PARG
FBgn0266163	CG44869	PARG
FBgn0031801	CG9498	PARG
FBgn0039673	CG7568	PARG
FBgn0039769	CG15534	PARG
FBgn0036878	Cpr76Ba	PARG
FBgn0033203	CG2070	PARG
FBgn0038108	CG7518	PARG
FBgn0069969	CG40498	PARG
FBgn0263036	CG43331	PARG
FBgn0040837	CG8620	PARG
FBgn0034030	CG8192	PARG
FBgn0261261	plx	PARG
FBgn0035572	CG13711	PARG
FBgn0024963	GluClalpha	PARG
FBgn0032601	yellow-b	PARG
FBgn0051813	CG31813	PARG
FBgn0015400	kek2	PARG
FBgn0000357	Cp18	PARG
FBgn0039852	nyo	PARG
FBgn0037553	CG18249	PARG
FBgn0031649	hoe2	PARG
FBgn0036937	Ir76b	PARG
FBgn0085277	CG34248	PARG
FBgn0002939	ninaD	PARG
FBgn0053116	CG33116	PARG
FBgn0039727	Vps13B	PARG
FBgn0085232	CG34203	PARG
FBgn0266452	CTPsyn	PARG
FBgn0032287	CG6415	PARG
FBgn0043576	PGRP-SC1a	PARG
FBgn0040718	CG15353	PARG
FBgn0035915	S-Lap1	PARG
FBgn0037939	CG14718	PARG
FBgn0050467	CG30467	PARG
FBgn0035642	CG18586	PARG
FBgn0004959	phm	PARG
FBgn0036740	Vps60	PARG
FBgn0086265	psd	PARG
FBgn0036952	CG6933	PARG
FBgn0038847	CG12278	PARG
FBgn0036716	CG13728	PARG
FBgn0038348	AOX2	PARG
FBgn0050371	CG30371	PARG
FBgn0039452	CG14245	PARG
FBgn0087013	Karybeta3	PARG
FBgn0053768	CG33768	PARG
FBgn0004118	nAChRbeta2	PARG
FBgn0039376	CG14354	PARG
FBgn0033224	Nop17l	PARG
FBgn0261854	aPKC	PARG
FBgn0036839	SmydA-2	PARG
FBgn0031452	Cwc25	PARG
FBgn0039332	alrm	PARG
FBgn0038857	Bdbt	PARG
FBgn0037503	CG14598	PARG
FBgn0032503	CG16825	PARG
FBgn0034622	CG15666	PARG
FBgn0261929	5-HT2B	PARG
FBgn0040279	Osi14	PARG
FBgn0053329	Sp212	PARG
FBgn0010044	GstD8	PARG
FBgn0037892	mRpL40	PARG
FBgn0039197	CG17780	PARG
FBgn0038074	Gnmt	PARG
FBgn0052106	CG32106	PARG
FBgn0038965	mats	PARG
FBgn0051075	CG31075	PARG
FBgn0037292	plh	PARG
FBgn0039009	CG13842	PARG
FBgn0037995	CG3809	PARG
FBgn0032074	Tsp29Fa	PARG
FBgn0039798	CG11313	PARG
FBgn0265974	ttv	PARG
FBgn0036941	CG7335	PARG
FBgn0035007	CG3492	PARG
FBgn0021761	Nup154	PARG
FBgn0039551	Or98a	PARG
FBgn0033296	Mal-A7	PARG
FBgn0259917	CG42446	PARG
FBgn0051157	CG31157	PARG
FBgn0036421	CG13481	PARG
FBgn0038727	CG7432	PARG
FBgn0037005	CG5078	PARG
FBgn0039609	CG14529	PARG
FBgn0037293	CG12007	PARG
FBgn0001263	inaD	PARG
FBgn0034461	CG15124	PARG
FBgn0265193	Atf-2	PARG
FBgn0037406	Osi1	PARG
FBgn0037924	CG14712	PARG
FBgn0038609	Nup43	PARG
FBgn0033512	CG12902	PARG
FBgn0032262	CG7384	PARG
FBgn0054045	CG34045	PARG
FBgn0041605	cpx	PARG
FBgn0086378	Alg-2	PARG
FBgn0051104	CG31104	PARG
FBgn0051036	CG31036	PARG
FBgn0039932	fuss	PARG
FBgn0034553	CG9993	PARG
FBgn0038524	sll	PARG
FBgn0036463	Reck	PARG
FBgn0011289	TfIIA-L	PARG
FBgn0037125	CG14573	PARG
FBgn0051050	CG31050	PARG
FBgn0036343	CG14115	PARG
FBgn0037387	CG1213	PARG
FBgn0265188	CG44253	PARG
FBgn0260990	yata	PARG
FBgn0034939	thoc5	PARG
FBgn0022027	Vps25	PARG
FBgn0035010	CG13579	PARG
FBgn0037590	Or85b	PARG
FBgn0039354	Lgr3	PARG
FBgn0004577	Pxd	PARG
FBgn0038747	RhoGAP92B	PARG
FBgn0034495	CG11788	PARG
FBgn0265574	Cdc5	PARG
FBgn0035708	CG8398	PARG
FBgn0037455	CG2336	PARG
FBgn0036767	CG16775	PARG
FBgn0039749	CG11498	PARG
FBgn0039797	eIF4H2	PARG
FBgn0037801	CG3999	PARG
FBgn0035176	CG13905	PARG
FBgn0265669	CG44476	PARG
FBgn0038211	CG9649	PARG
FBgn0051286	CG31286	PARG
FBgn0283682	Ge-1	PARG
FBgn0035989	CG3967	PARG
FBgn0263974	qin	PARG
FBgn0266420	Ote	PARG
FBgn0037013	CG13250	PARG
FBgn0036346	CG11251	PARG
FBgn0036319	Ent3	PARG
FBgn0052057	dpr10	PARG
FBgn0039595	AstA-R2	PARG
FBgn0039116	CG10375	PARG
FBgn0040694	CG14974	PARG
FBgn0085305	CG34276	PARG
FBgn0035282	CNMa	PARG
FBgn0035787	CG8543	PARG
FBgn0004780	Ccp84Ad	PARG
FBgn0266962	CG45413	PARG
FBgn0050074	Obp50d	PARG
FBgn0243514	eater	PARG
FBgn0010431	mtrm	PARG
FBgn0032377	CG14937	PARG
FBgn0032276	CG17098	PARG
FBgn0036112	CG14147	PARG
FBgn0034462	CG15905	PARG
FBgn0026439	Eaat1	PARG
FBgn0037883	CG14701	PARG
FBgn0058470	CG40470	PARG
FBgn0038938	CG7084	PARG
FBgn0034588	CG9394	PARG
FBgn0083945	CG34109	PARG
FBgn0033096	Zip42C.1	PARG
FBgn0051658	Nnf1b	PARG
FBgn0037772	Spn85F	PARG
FBgn0267486	Ptp36E	PARG
FBgn0028699	Rh50	PARG
FBgn0038846	CG5697	PARG
FBgn0052040	CG32040	PARG
FBgn0045980	niki	PARG
FBgn0260762	CG42560	PARG
FBgn0036723	CG12229	PARG
FBgn0039070	CG17083	PARG
FBgn0003886	alphaTub85E	PARG
FBgn0039033	Or94a	PARG
FBgn0038714	Cpr92A	PARG
FBgn0036892	Lon	PARG
FBgn0038790	MtnC	PARG
FBgn0034756	Cyp6d2	PARG
FBgn0051639	CG31639	PARG
FBgn0032798	CG10132	PARG
FBgn0038261	CG14856	PARG
FBgn0053512	dpr4	PARG
FBgn0085244	CG34215	PARG
FBgn0038986	sit	PARG
FBgn0035031	CG13587	PARG
FBgn0035685	CG13297	PARG
FBgn0085222	CG34193	PARG
FBgn0085316	CG34287	PARG
FBgn0036951	CG7017	PARG
FBgn0032036	CG13384	PARG
FBgn0039805	Cpr100A	PARG
FBgn0267411	CG45764	PARG
FBgn0051913	CG31913	PARG
FBgn0034411	CG18605	PARG
FBgn0037131	CG14564	PARG
FBgn0037989	ATP8B	PARG
FBgn0035011	CG13589	PARG
FBgn0038487	TwdlW	PARG
FBgn0260440	spdo	PARG
FBgn0003380	Sh	PARG
FBgn0047338	CG32148	PARG
FBgn0020506	Amyrel	PARG
FBgn0050263	stum	PARG
FBgn0037012	Rcd2	PARG
FBgn0019928	Ser8	PARG
FBgn0037176	CG14456	PARG
FBgn0037031	CG11456	PARG
FBgn0000039	nAChRalpha2	PARG
FBgn0250844	CG4218	PARG
FBgn0037415	Osi8	PARG
FBgn0052087	CG32087	PARG
FBgn0041096	rols	PARG
FBgn0039821	CG15556	PARG
FBgn0083973	dunk	PARG
FBgn0259111	Ndae1	PARG
FBgn0051089	CG31089	PARG
FBgn0038491	CG5292	PARG
FBgn0034541	CG13437	PARG
FBgn0037684	CG8129	PARG
FBgn0036831	CG6839	PARG
FBgn0031749	CG14000	PARG
FBgn0264006	dysc	PARG
FBgn0038734	CG11453	PARG
FBgn0029105	alpha-Catr	PARG
FBgn0039523	CG12885	PARG
FBgn0003961	Uro	PARG
FBgn0039611	CG14528	PARG
FBgn0039331	ND-49L	PARG
FBgn0259701	CG42355	PARG
FBgn0032442	CG15485	PARG
FBgn0037326	CG14669	PARG
FBgn0266261	CG44956	PARG
FBgn0004575	Syn	PARG
FBgn0039754	CG9747	PARG
FBgn0039366	CG17198	PARG
FBgn0051191	CG31191	PARG
FBgn0036574	elg1	PARG
FBgn0051677	CG31677	PARG
FBgn0034477	CG13872	PARG
FBgn0261811	pico	PARG
FBgn0037626	CG8236	PARG
FBgn0038693	unc79	PARG
FBgn0052259	CG32259	PARG
FBgn0036493	CG7255	PARG
FBgn0040775	CG12158	PARG
FBgn0039564	CG5527	PARG
FBgn0265423	CG44335	PARG
FBgn0261928	CG42795	PARG
FBgn0003313	sala	PARG
FBgn0039811	CG15550	PARG
FBgn0050480	CG30480	PARG
FBgn0035293	CG5687	PARG
FBgn0265158	CG44227	PARG
FBgn0038208	CG14355	PARG
FBgn0031770	CG13995	PARG
FBgn0035750	CG14826	PARG
FBgn0000241	bw	PARG
FBgn0053262	CG33262	PARG
FBgn0033865	CG6220	PARG
FBgn0034605	CG15661	PARG
FBgn0033651	Ir48c	PARG
FBgn0050272	MFS1	PARG
FBgn0053143	CG33143	PARG
FBgn0051924	CG31924	PARG
FBgn0031858	CG17378	PARG
FBgn0037552	CG7800	PARG
FBgn0039820	CG15554	PARG
FBgn0040296	Ocho	PARG
FBgn0001180	hb	PARG
FBgn0020416	Idgf1	PARG
FBgn0260399	gwl	PARG
FBgn0036861	CG14089	PARG
FBgn0037475	Fer1	PARG
FBgn0039016	Dcr-1	PARG
FBgn0034413	CG15115	PARG
FBgn0033042	Tsp42A	PARG
FBgn0264294	Cyt-b5	PARG
FBgn0037828	tomboy20	PARG
FBgn0053514	CG33514	PARG
FBgn0036377	CG10710	PARG
FBgn0034272	Ir54a	PARG
FBgn0033149	CG11060	PARG
FBgn0054030	CG34030	PARG
FBgn0039182	CG5728	PARG
FBgn0061435	CG30270	PARG
FBgn0260393	CG17147	PARG
FBgn0051760	CG31760	PARG
FBgn0262877	CG43232	PARG
FBgn0040318	HGTX	PARG
FBgn0046887	Gr98b	PARG
FBgn0053806	His3:CG33806	PARG
FBgn0087005	rtp	PARG
FBgn0031690	CG7742	PARG
FBgn0046763	CG17278	PARG
FBgn0086444	l(2)37Cb	PARG
FBgn0032163	TbCMF46	PARG
FBgn0031954	CG14537	PARG
FBgn0039617	DIP-gamma	PARG
FBgn0004591	Eig71Ed	PARG
FBgn0040629	CG18673	PARG
FBgn0031372	CG7295	PARG
FBgn0037910	CG14708	PARG
FBgn0039800	Npc2g	PARG
FBgn0036945	Ssk	PARG
FBgn0052463	Tengl2	PARG
FBgn0036984	CG13248	PARG
FBgn0030578	CG5347	PARG
FBgn0033557	CG12325	PARG
FBgn0033133	Tsp42Ek	PARG
FBgn0037170	Trxr-2	PARG
FBgn0034459	CG16716	PARG
FBgn0033366	Ance-4	PARG
FBgn0034144	CG5089	PARG
FBgn0266916	Cenp-C	PARG
FBgn0250820	meigo	PARG
FBgn0085422	CG34393	PARG
FBgn0039232	sosie	PARG
FBgn0020880	CG7179	PARG
FBgn0042186	CG17239	PARG
FBgn0031490	CG17264	PARG
FBgn0046706	Haspin	PARG
FBgn0034710	CG3292	PARG
FBgn0046114	Gclm	PARG
FBgn0052266	CG32266	PARG
FBgn0034844	CG9861	PARG
FBgn0032304	CG17134	PARG
FBgn0036195	Dnai2	PARG
FBgn0051025	Ppi1	PARG
FBgn0262544	CG43098	PARG
FBgn0264362	CG43814	PARG
FBgn0039728	CG7896	PARG
FBgn0003386	Shaw	PARG
FBgn0031313	CG5080	PARG
FBgn0033770	wuc	PARG
FBgn0260011	NimC4	PARG
FBgn0031663	CG8891	PARG
FBgn0264301	CG43779	PARG
FBgn0051871	CG31871	PARG
FBgn0034011	CG8160	PARG
FBgn0263033	CG43328	PARG
FBgn0259975	Sfp87B	PARG
FBgn0261649	tinc	PARG
FBgn0035880	Culd	PARG
FBgn0038944	CG5388	PARG
FBgn0037762	eloF	PARG
FBgn0016047	nompA	PARG
FBgn0031976	CG7367	PARG
FBgn0011270	Pglym87	PARG
FBgn0039882	CG11576	PARG
FBgn0038516	P5cr-2	PARG
FBgn0085250	CG34221	PARG
FBgn0263024	CG43319	PARG
FBgn0039818	CG11318	PARG
FBgn0050499	CG30499	PARG
FBgn0032878	CG9316	PARG
FBgn0062412	Ctr1B	PARG
FBgn0069923	CG41128	PARG
FBgn0028949	CG15254	PARG
FBgn0031526	CG8838	PARG
FBgn0263076	Klp54D	PARG
FBgn0034641	mahj	PARG
FBgn0038632	CG14301	PARG
FBgn0032094	CG12439	PARG
FBgn0034658	Grx1t	PARG
FBgn0032061	CG9314	PARG
FBgn0261385	scra	PARG
FBgn0031792	CG13983	PARG
FBgn0036014	CG3222	PARG
FBgn0033249	CG11191	PARG
FBgn0038607	hmw	PARG
FBgn0058002	ND-AGGG	PARG
FBgn0058160	CG40160	PARG
FBgn0267796	Tmc	PARG
FBgn0036480	Cep135	PARG
FBgn0035217	FucTD	PARG
FBgn0262599	SmydA-3	PARG
FBgn0028531	CG15286	PARG
FBgn0029091	CS-2	PARG
FBgn0034863	SkpF	PARG
FBgn0033465	Etf-QO	PARG
FBgn0261714	Cpn	PARG
FBgn0039282	Bili	PARG
FBgn0033850	CG13331	PARG
FBgn0034866	Or59c	PARG
FBgn0062517	CG16984	PARG
FBgn0032184	CG13135	PARG
FBgn0027565	CG5498	PARG
FBgn0034224	insb	PARG
FBgn0033501	CG12911	PARG
FBgn0037181	CG11370	PARG
FBgn0259201	CG42305	PARG
FBgn0050369	CG30369	PARG
FBgn0034383	CG17821	PARG
FBgn0035262	CG18171	PARG
FBgn0037320	CG14668	PARG
FBgn0039789	CG9717	PARG
FBgn0259146	fid	PARG
FBgn0051769	CG31769	PARG
FBgn0040679	CG11373	PARG
FBgn0263598	Vha68-2	PARG
FBgn0039443	TwdlS	PARG
FBgn0264489	CG43897	PARG
FBgn0000153	b	PARG
FBgn0011581	Ms	PARG
FBgn0042627	FASN2	PARG
FBgn0036602	CG13042	PARG
FBgn0263846	CG43707	PARG
FBgn0039371	CG4960	PARG
FBgn0036380	CG8757	PARG
FBgn0264087	Slob	PARG
FBgn0266582	ND-30	PARG
FBgn0032462	CG16800	PARG
FBgn0260007	CG42493	PARG
FBgn0031650	CG14044	PARG
FBgn0033248	Dic3	PARG
FBgn0051216	Naam	PARG
FBgn0283480	Alp2	PARG
FBgn0262117	IntS3	PARG
FBgn0266259	CG44954	PARG
FBgn0038735	CG4662	PARG
FBgn0259219	CG42319	PARG
FBgn0040256	Ugt86Dd	PARG
FBgn0016920	nompC	PARG
FBgn0259239	CG42337	PARG
FBgn0263143	vret	PARG
FBgn0037827	CG4073	PARG
FBgn0031613	HP6	PARG
FBgn0038213	CG9624	PARG
FBgn0031545	CG3213	PARG
FBgn0035258	CG13931	PARG
FBgn0031747	CG9021	PARG
FBgn0035233	Pex10	PARG
FBgn0266432	CG45062	PARG
FBgn0036250	Ir68b	PARG
FBgn0283461	Drs	PARG
FBgn0053293	CG33293	PARG
FBgn0039153	GatB	PARG
FBgn0034301	CG5756	PARG
FBgn0262737	mub	PARG
FBgn0039683	dmrt99B	PARG
FBgn0027109	NPF	PARG
FBgn0037654	CG11983	PARG
FBgn0259986	nab	PARG
FBgn0034468	Obp56a	PARG
FBgn0052105	Lmx1a	PARG
FBgn0264329	CG43788	PARG
FBgn0053284	CG33284	PARG
FBgn0037997	CG14742	PARG
FBgn0039448	TwdlQ	PARG
FBgn0015550	tap	PARG
FBgn0042110	CG18765	PARG
FBgn0035693	CG8219	PARG
FBgn0002563	Lsp1beta	PARG
FBgn0035091	CG3829	PARG
FBgn0010414	SerT	PARG
FBgn0035607	CG4835	PARG
FBgn0262873	Diedel2	PARG
FBgn0051861	CG31861	PARG
FBgn0038266	CG3610	PARG
FBgn0036093	CG14154	PARG
FBgn0037483	CG14609	PARG
FBgn0037849	CG4596	PARG
FBgn0264516	CG43915	PARG
FBgn0262528	CG43082	PARG
FBgn0034326	CG18540	PARG
FBgn0038407	CG6126	PARG
FBgn0053257	CG33257	PARG
FBgn0000115	Arl1	PARG
FBgn0039064	CG4467	PARG
FBgn0035344	Cyp4d20	PARG
FBgn0035604	Ir64a	PARG
FBgn0039531	CG5611	PARG
FBgn0031295	CG4375	PARG
FBgn0034820	CG13538	PARG
FBgn0041205	key	PARG
FBgn0038269	Rrp6	PARG
FBgn0032730	CG10431	PARG
FBgn0036235	CG6938	PARG
FBgn0261041	stj	PARG
FBgn0015803	RtGEF	PARG
FBgn0051495	CG31495	PARG
FBgn0086916	snky	PARG
FBgn0039641	CG14511	PARG
FBgn0039396	CCAP-R	PARG
FBgn0032269	w-cup	PARG
FBgn0039425	CG5432	PARG
FBgn0037428	Osi18	PARG
FBgn0038602	CG7126	PARG
FBgn0010241	Mdr50	PARG
FBgn0024293	Spn43Ab	PARG
FBgn0039812	CG15548	PARG
FBgn0085458	CG34429	PARG
FBgn0031460	CG15399	PARG
FBgn0053128	CG33128	PARG
FBgn0039023	CG4723	PARG
FBgn0038361	CG9589	PARG
FBgn0004429	LysP	PARG
FBgn0039343	CG5111	PARG
FBgn0027562	CG10345	PARG
FBgn0043841	vir-1	PARG
FBgn0033969	CG10202	PARG
FBgn0037225	TwdlG	PARG
FBgn0039024	CG4721	PARG
FBgn0259951	Sfp24Ba	PARG
FBgn0038530	AttD	PARG
FBgn0039031	Gbp3	PARG
FBgn0038426	mRpS33	PARG
FBgn0040601	CG13643	PARG
FBgn0028573	prc	PARG
FBgn0000352	cos	PARG
FBgn0050411	CG30411	PARG
FBgn0262361	CG43059	PARG
FBgn0085410	TrissinR	PARG
FBgn0050446	Tdc2	PARG
FBgn0250835	CG15394	PARG
FBgn0035252	CG7970	PARG
FBgn0036544	sff	PARG
FBgn0031785	CG13991	PARG
FBgn0085294	CG34265	PARG
FBgn0038958	CG13857	PARG
FBgn0038775	CG17199	PARG
FBgn0039667	CG2010	PARG
FBgn0037463	djl	PARG
FBgn0037488	CG14607	PARG
FBgn0036858	CG14088	PARG
FBgn0038294	Mf	PARG
FBgn0051323	CG31323	PARG
FBgn0038744	CG4733	PARG
FBgn0039344	CG4582	PARG
FBgn0085280	CG34251	PARG
FBgn0039736	CG7912	PARG
FBgn0051798	CG31798	PARG
FBgn0038964	Nop56	PARG
FBgn0035845	CG13675	PARG
FBgn0032176	CG13127	PARG
FBgn0020908	Scp1	PARG
FBgn0020765	Acp65Aa	PARG
FBgn0037518	CG2641	PARG
FBgn0262787	CG43168	PARG
FBgn0262821	CG43192	PARG
FBgn0267435	chp	PARG
FBgn0285912	mah	PARG
FBgn0035511	Cpr64Ab	PARG
FBgn0259145	CG42260	PARG
FBgn0039751	CG1983	PARG
FBgn0041195	Pkd2	PARG
FBgn0010423	TpnC47D	PARG
FBgn0052133	Ptip	PARG
FBgn0039441	TwdlN	PARG
FBgn0039027	CG7031	PARG
FBgn0033412	CG13955	PARG
FBgn0266521	stai	PARG
FBgn0035040	CG4741	PARG
FBgn0045497	Gr22e	PARG
FBgn0034499	Cpr56F	PARG
FBgn0037312	CG11999	PARG
FBgn0039872	salt	PARG
FBgn0038771	CG4390	PARG
FBgn0031208	CG11023	PARG
FBgn0053965	CG33965	PARG
FBgn0038837	CG3822	PARG
FBgn0032809	CG13078	PARG
FBgn0037114	Cpr78E	PARG
FBgn0262581	CG43121	PARG
FBgn0036356	CG10222	PARG
FBgn0039529	CG5612	PARG
FBgn0032535	Ance-2	PARG
FBgn0035268	CG8001	PARG
FBgn0259244	CG42342	PARG
FBgn0085411	CG34382	PARG
FBgn0031251	CG4213	PARG
FBgn0028481	CG4341	PARG
FBgn0263389	CG43441	PARG
FBgn0031844	CG13771	PARG
FBgn0036623	CG4729	PARG
FBgn0036438	goddard	PARG
FBgn0033404	Or45a	PARG
FBgn0031257	CG4133	PARG
FBgn0050343	CG30343	PARG
FBgn0035543	CG15020	PARG
FBgn0039723	CG15522	PARG
FBgn0261015	Pif1A	PARG
FBgn0037421	CG15594	PARG
FBgn0030598	CG9503	PARG
FBgn0010015	CanA1	PARG
FBgn0265487	mbl	PARG
FBgn0038542	TyrR	PARG
FBgn0033863	CG13337	PARG
FBgn0033043	Or42b	PARG
FBgn0033167	CG1701	PARG
FBgn0053511	CG33511	PARG
FBgn0052409	CG32409	PARG
FBgn0050271	CG30271	PARG
FBgn0053337	CG33337	PARG
FBgn0028471	Nab2	PARG
FBgn0051708	DIP-zeta	PARG
FBgn0051249	CG31249	PARG
FBgn0004878	cas	PARG
FBgn0053159	CG33159	PARG
FBgn0259676	DNApol-alpha60	PARG
FBgn0261554	CG42672	PARG
FBgn0051200	CG31200	PARG
FBgn0045442	mthl12	PARG
FBgn0267383	Ubc87F	PARG
FBgn0037396	CG11459	PARG
FBgn0264340	CG43796	PARG
FBgn0034045	CG8249	PARG
FBgn0052121	CG32121	PARG
FBgn0085414	dpr12	PARG
FBgn0037414	Osi7	PARG
FBgn0038334	h-cup	PARG
FBgn0036044	Zasp67	PARG
FBgn0034463	CG15125	PARG
FBgn0031725	DIP-eta	PARG
FBgn0036527	CG7304	PARG
FBgn0037142	CG14562	PARG
FBgn0036236	CG6931	PARG
FBgn0052203	Spn75F	PARG
FBgn0031100	CG1504	PARG
FBgn0035736	Cpr65Eb	PARG
FBgn0261291	CheA86a	PARG
FBgn0265194	Trpm	PARG
FBgn0037174	CG14457	PARG
FBgn0262574	CG43114	PARG
FBgn0035859	CG13678	PARG
FBgn0037489	CG1234	PARG
FBgn0033650	CG13193	PARG
FBgn0037773	CG5359	PARG
FBgn0265762	CG44569	PARG
FBgn0034122	CG15711	PARG
FBgn0028844	CG15283	PARG
FBgn0039214	puf	PARG
FBgn0039101	CG16710	PARG
FBgn0033540	Elp2	PARG
FBgn0039188	Golgin84	PARG
FBgn0031235	CG13693	PARG
FBgn0051690	CG31690	PARG
FBgn0032416	Gr33a	PARG
FBgn0036949	CG7290	PARG
FBgn0036022	CG8329	PARG
FBgn0036381	CG8745	PARG
FBgn0011282	Obp84a	PARG
FBgn0051226	CG31226	PARG
FBgn0052846	CG32846	PARG
FBgn0039863	CG1815	PARG
FBgn0005590	scw	PARG
FBgn0036531	CG6244	PARG
FBgn0038839	Ktl	PARG
FBgn0085385	bma	PARG
FBgn0262728	Pal2	PARG
FBgn0035009	CG16837	PARG
FBgn0036519	CG7650	PARG
FBgn0263040	CG43335	PARG
FBgn0039807	CG15546	PARG
FBgn0085230	CG34201	PARG
FBgn0039804	CG15544	PARG
FBgn0052198	CG32198	PARG
FBgn0044049	Ilp4	PARG
FBgn0053772	CG33772	PARG
FBgn0051133	Slimp	PARG
FBgn0052333	CG32333	PARG
FBgn0051088	CG31088	PARG
FBgn0038125	CG8141	PARG
FBgn0034825	CG3215	PARG
FBgn0039651	Cyt-c1L	PARG
FBgn0029172	Fad2	PARG
FBgn0038494	beat-IIb	PARG
FBgn0052847	CG32847	PARG
FBgn0045770	S-Lap3	PARG
FBgn0052373	CG32373	PARG
FBgn0260027	CG42495	PARG
FBgn0039225	Ets96B	PARG
FBgn0039682	Obp99c	PARG
FBgn0002440	l(3)mbn	PARG
FBgn0046697	Ppr-Y	PARG
FBgn0029856	CG11700	PARG
FBgn0038201	PK1-R	PARG
FBgn0053017	CG33017	PARG
FBgn0036567	CG13074	PARG
FBgn0037930	CG14715	PARG
FBgn0039190	CG5762	PARG
FBgn0036568	ATPsynbetaL	PARG
FBgn0038566	CG14317	PARG
FBgn0031800	CG9497	PARG
FBgn0050274	CG30274	PARG
FBgn0051533	CG31533	PARG
FBgn0261526	NT1	PARG
FBgn0054049	CG34049	PARG
FBgn0010043	GstD7	PARG
FBgn0264775	CG44013	PARG
FBgn0036726	QIL1	PARG
FBgn0037105	S1P	PARG
FBgn0033330	CG8746	PARG
FBgn0041623	Or65c	PARG
FBgn0266722	Trs33	PARG
FBgn0002734	E(spl)mdelta-HLH	PARG
FBgn0085265	CG34236	PARG
FBgn0034842	Prosbeta5R1	PARG
FBgn0050042	Cpr49Ab	PARG
FBgn0036962	CG17122	PARG
FBgn0085231	CG34202	PARG
FBgn0051119	HDAC11	PARG
FBgn0036727	CG7589	PARG
FBgn0259099	DCX-EMAP	PARG
FBgn0028847	CG9014	PARG
FBgn0037546	mAChR-B	PARG
FBgn0052391	CG32391	PARG
FBgn0036769	Tsp74F	PARG
FBgn0264339	CG43795	PARG
FBgn0038943	CG5391	PARG
FBgn0035941	CG13313	PARG
FBgn0040843	CG15213	PARG
FBgn0263863	mRpL45	PARG
FBgn0038654	CG14298	PARG
FBgn0026388	Or46a	PARG
FBgn0035218	CG9173	PARG
FBgn0039589	CG9986	PARG
FBgn0039676	ppk20	PARG
FBgn0039395	CG14546	PARG
FBgn0041097	robo3	PARG
FBgn0262839	CG43203	PARG
FBgn0035124	ttm2	PARG
FBgn0263219	Dscam4	PARG
FBgn0053302	Cpr31A	PARG
FBgn0083977	CG34141	PARG
FBgn0035069	CG3611	PARG
FBgn0032271	CG7329	PARG
FBgn0262352	CG43050	PARG
FBgn0250757	CG42235	PARG
FBgn0250842	CG17575	PARG
FBgn0033194	Vps13	PARG
FBgn0025629	CG4045	PARG
FBgn0050101	CG30101	PARG
FBgn0051860	ZnT33D	PARG
FBgn0039620	wat	PARG
FBgn0264743	CG44001	PARG
FBgn0031365	CG17650	PARG
FBgn0038739	CG4686	PARG
FBgn0035041	CG13594	PARG
FBgn0052376	CG32376	PARG
FBgn0085391	trv	PARG
FBgn0001259	in	PARG
FBgn0035331	MsR1	PARG
FBgn0053207	pxb	PARG
FBgn0262954	Rpb12	PARG
FBgn0038170	CG14367	PARG
FBgn0053237	Ste:CG33237	PARG
FBgn0260480	CG32295	PARG
FBgn0262840	CG43204	PARG
FBgn0036829	Ir75d	PARG
FBgn0037987	CG14739	PARG
FBgn0041242	Gr47a	PARG
FBgn0036750	CG6034	PARG
FBgn0037447	Neurochondrin	PARG
FBgn0262966	CG43277	PARG
FBgn0031559	CG3513	PARG
FBgn0260713	CG42544	PARG
FBgn0262571	CG43111	PARG
FBgn0038512	CG14330	PARG
FBgn0038400	CG5903	PARG
FBgn0031765	CG9109	PARG
FBgn0053325	CG33325	PARG
FBgn0036922	CG14182	PARG
FBgn0039832	CG15563	PARG
FBgn0035644	DNApol-epsilon58	PARG
FBgn0034274	CG10931	PARG
FBgn0260462	CG12163	PARG
FBgn0031320	CG5126	PARG
FBgn0050056	CG30056	PARG
FBgn0259713	CG42367	PARG
FBgn0033868	S-Lap7	PARG
FBgn0003710	tipE	PARG
FBgn0052351	S-Lap2	PARG
FBgn0039959	CG17514	PARG
FBgn0051365	CG31365	PARG
FBgn0035792	CG7548	PARG
FBgn0037506	Mics1	PARG
FBgn0033873	CG6337	PARG
FBgn0039645	CG11898	PARG
FBgn0261566	CG42680	PARG
FBgn0267976	Tim23	PARG
FBgn0038345	CG5213	PARG
FBgn0033917	SmydA-1	PARG
FBgn0039087	CG10168	PARG
FBgn0036655	CG13031	PARG
FBgn0050015	CG30015	PARG
FBgn0266721	gammaSnap2	PARG
FBgn0039470	CG6296	PARG
FBgn0033842	cbc	PARG
FBgn0039485	CG17189	PARG
FBgn0039387	MCO3	PARG
FBgn0063923	Kaz1-ORFB	PARG
FBgn0013949	Elal	PARG
FBgn0038000	CG10014	PARG
FBgn0038760	MED25	PARG
FBgn0259226	CG42326	PARG
FBgn0038725	CG6184	PARG
FBgn0267487	Ptp61F	PARG
FBgn0264325	Atg6	PARG
FBgn0028567	robl62A	PARG
FBgn0004400	rhi	PARG
FBgn0261799	dsx-c73A	PARG
FBgn0004244	Rdl	PARG
FBgn0034957	CG3121	PARG
FBgn0039478	Nep5	PARG
FBgn0045038	Proc	PARG
FBgn0052181	CG32181	PARG
FBgn0036583	CG13055	PARG
FBgn0040637	CG11458	PARG
FBgn0039507	mrt	PARG
FBgn0264426	CG43844	PARG
FBgn0033516	CG12898	PARG
FBgn0037630	Ir85a	PARG
FBgn0085407	Pvf3	PARG
FBgn0038355	CG4520	PARG
FBgn0038136	CG8774	PARG
FBgn0037846	CG6574	PARG
FBgn0265140	Meltrin	PARG
FBgn0037638	CG8379	PARG
FBgn0243511	psidin	PARG
FBgn0031751	CG9016	PARG
FBgn0036947	obst-F	PARG
FBgn0263257	Cngl	PARG
FBgn0039251	Trf4-2	PARG
FBgn0036627	Gagr	PARG
FBgn0266566	CG45105	PARG
FBgn0031393	CG15382	PARG
FBgn0037412	Osi4	PARG
FBgn0037064	CG9389	PARG
FBgn0085436	Not1	PARG
FBgn0010383	Cyp18a1	PARG
FBgn0034937	fzr2	PARG
FBgn0035555	CG13720	PARG
FBgn0267726	CG46059	PARG
FBgn0051086	CG31086	PARG
FBgn0037512	CG2616	PARG
FBgn0082582	tmod	PARG
FBgn0034911	CG5549	PARG
FBgn0263079	CG43338	PARG
FBgn0037120	CG11247	PARG
FBgn0026396	Or22c	PARG
FBgn0017590	klg	PARG
FBgn0053234	CG33234	PARG
FBgn0052176	CG32176	PARG
FBgn0014368	nol	PARG
FBgn0250908	beat-VII	PARG
FBgn0259935	CG42458	PARG
FBgn0037844	CG4570	PARG
FBgn0263354	CG42784	PARG
FBgn0037931	CG18476	PARG
FBgn0032289	CG6431	PARG
FBgn0029501	Crtp	PARG
FBgn0038414	CG6901	PARG
FBgn0259729	CG42383	PARG
FBgn0039634	alpha-Man-Ib	PARG
FBgn0035649	CG10483	PARG
FBgn0066293	CheB42b	PARG
FBgn0020248	stet	PARG
FBgn0261674	CG42709	PARG
FBgn0035858	CG13674	PARG
FBgn0023178	Pdf	PARG
FBgn0032492	Prosalpha6T	PARG
FBgn0085434	NaCP60E	PARG
FBgn0262842	CG43206	PARG
FBgn0039386	CG5948	PARG
FBgn0027376	rha	PARG
FBgn0033958	jef	PARG
FBgn0051151	wge	PARG
FBgn0053519	Unc-89	PARG
FBgn0035004	Pgam5-2	PARG
FBgn0052238	CG32238	PARG
FBgn0051907	CG31907	PARG
FBgn0039069	CG6763	PARG
FBgn0004781	Ccp84Ac	PARG
FBgn0085397	Fili	PARG
FBgn0037855	CG6621	PARG
FBgn0035090	CG2736	PARG
FBgn0045759	bin	PARG
FBgn0270928	VAChT	PARG
FBgn0038282	dpr9	PARG
FBgn0037713	CG16790	PARG
FBgn0016013	Faa	PARG
FBgn0040531	CG11741	PARG
FBgn0267429	CG45782	PARG
FBgn0035479	CG14983	PARG
FBgn0003046	Pcp	PARG
FBgn0034776	CG13527	PARG
FBgn0039747	AdoR	PARG
FBgn0038205	Kif19A	PARG
FBgn0032433	Oatp33Ea	PARG
FBgn0259224	CG42324	PARG
FBgn0037730	CG9444	PARG
FBgn0033316	CG14749	PARG
FBgn0264299	CG43777	PARG
FBgn0262858	CG43222	PARG
FBgn0039040	CG13833	PARG
FBgn0052305	CG32305	PARG
FBgn0037860	CG6629	PARG
FBgn0050158	CG30158	PARG
FBgn0259896	NimC1	PARG
FBgn0000356	Cp16	PARG
FBgn0085485	CG34456	PARG
FBgn0285955	cv-c	PARG
FBgn0036680	Cpr73D	PARG
FBgn0037147	CG7140	PARG
FBgn0032505	CG16826	PARG
FBgn0039028	CG13840	PARG
FBgn0085194	CG34165	PARG
FBgn0267698	Pak	PARG
FBgn0015035	Cyp4e3	PARG
FBgn0035439	CG14961	PARG
FBgn0000036	nAChRalpha1	PARG
FBgn0038309	Amt	PARG
FBgn0052484	Sk2	PARG
FBgn0032122	CG31883	PARG
FBgn0039010	CG4907	PARG
FBgn0039462	CG14252	PARG
FBgn0033851	CG13332	PARG
FBgn0039454	CG14247	PARG
FBgn0266170	pre-mod(mdg4)-C	PARG
FBgn0083946	lobo	PARG
FBgn0050046	CG30046	PARG
FBgn0261844	pre-mod(mdg4)-V	PARG
FBgn0030858	IntS2	PARG
FBgn0010403	Obp83b	PARG
FBgn0039647	CG14509	PARG
FBgn0035620	CG5150	PARG
FBgn0036880	Cpr76Bc	PARG
FBgn0031463	G6P	PARG
FBgn0039511	CG3330	PARG
FBgn0261279	lqfR	PARG
FBgn0039839	ppk24	PARG
FBgn0035508	CG15005	PARG
FBgn0041111	lilli	PARG
FBgn0038665	euc	PARG
FBgn0038957	CG7059	PARG
FBgn0030615	Cyp4s3	PARG
FBgn0034816	CG3085	PARG
FBgn0025595	AkhR	PARG
FBgn0264540	CG43919	PARG
FBgn0038042	Scgbeta	PARG
FBgn0041237	Gr58c	PARG
FBgn0040623	Spase12	PARG
FBgn0051205	CG31205	PARG
FBgn0004552	Akh	PARG
FBgn0262115	CG17683	PARG
FBgn0036695	Papst2	PARG
FBgn0053158	CG33158	PARG
FBgn0000121	Arr2	PARG
FBgn0051626	CG31626	PARG
FBgn0039163	CG5515	PARG
FBgn0263980	CG43729	PARG
FBgn0037294	CG12590	PARG
FBgn0036410	CG8100	PARG
FBgn0250845	CG1288	PARG
FBgn0037129	CG14565	PARG
FBgn0053809	His3:CG33809	PARG
FBgn0263113	Cc2d2a	PARG
FBgn0042104	CG18747	PARG
FBgn0031327	CG5397	PARG
FBgn0259822	Ca-beta	PARG
FBgn0039196	CG17781	PARG
FBgn0037537	CG2767	PARG
FBgn0039627	CG11837	PARG
FBgn0035077	CG9083	PARG
FBgn0036162	CG6140	PARG
FBgn0033442	CG1690	PARG
FBgn0051007	CG31007	PARG
FBgn0041250	Gr21a	PARG
FBgn0035273	CG12020	PARG
FBgn0038565	CG7794	PARG
FBgn0051053	CG31053	PARG
FBgn0085217	CG34188	PARG
FBgn0038466	CG8907	PARG
FBgn0037417	Osi10	PARG
FBgn0036932	CG14184	PARG
FBgn0037171	CG14459	PARG
FBgn0026760	Tehao	PARG
FBgn0032464	Vha68-3	PARG
FBgn0019940	Rh6	PARG
FBgn0262955	RpII140	PARG
FBgn0260455	CG10332	PARG
FBgn0043575	PGRP-SC2	PARG
FBgn0085300	Cpr65Ay	PARG
FBgn0003011	ort	PARG
FBgn0027070	CG17322	PARG
FBgn0035138	CG13884	PARG
FBgn0083949	CG34113	PARG
FBgn0086451	l(2)k09022	PARG
FBgn0050114	CG30114	PARG
FBgn0263046	CG43341	PARG
FBgn0053191	CG33191	PARG
FBgn0265429	CG44341	PARG
FBgn0033953	CG12861	PARG
FBgn0083970	CG34134	PARG
FBgn0002938	ninaC	PARG
FBgn0050222	CG30222	PARG
FBgn0038109	CG11656	PARG
FBgn0034276	Sardh	PARG
FBgn0262001	CG42819	PARG
FBgn0034267	CG4984	PARG
FBgn0037197	CG13239	PARG
FBgn0031431	CG3515	PARG
FBgn0051665	wry	PARG
FBgn0037386	CG1208	PARG
FBgn0033243	CG14763	PARG
FBgn0038207	CG14356	PARG
FBgn0003356	Jon99Cii	PARG
FBgn0032436	CG5418	PARG
FBgn0265082	Cdep	PARG
FBgn0036446	CG9384	PARG
FBgn0004372	aly	PARG
FBgn0038272	CG7265	PARG
FBgn0031715	tomb	PARG
FBgn0053194	CheA29a	PARG
FBgn0033363	CG13744	PARG
FBgn0011294	a5	PARG
FBgn0263973	jv	PARG
FBgn0051643	CG31643	PARG
FBgn0034497	Mpcp1	PARG
FBgn0043791	phu	PARG
FBgn0263608	l(3)72Dr	PARG
FBgn0036075	CG8065	PARG
FBgn0032471	CG5122	PARG
FBgn0085224	CG34195	PARG
FBgn0267104	CG45544	PARG
FBgn0036599	CG13044	PARG
FBgn0032399	CG6785	PARG
FBgn0085296	CG34267	PARG
FBgn0040732	CG16926	PARG
FBgn0036015	CG3088	PARG
FBgn0038541	TyrRII	PARG
FBgn0261933	SmD1	PARG
FBgn0036128	Elo68beta	PARG
FBgn0036497	Ran-like	PARG
FBgn0265089	eIF4E3	PARG
FBgn0085465	CG34436	PARG
FBgn0035332	CG13801	PARG
FBgn0037724	Fst	PARG
FBgn0037797	CG12420	PARG
FBgn0013275	Hsp70Aa	PARG
FBgn0000406	Cyt-b5-r	PARG
FBgn0027563	CG9631	PARG
FBgn0050401	dany	PARG
FBgn0036851	CG14082	PARG
FBgn0034721	CG11298	PARG
FBgn0036738	CG7542	PARG
FBgn0046113	GluRIIC	PARG
FBgn0003900	twi	PARG
FBgn0015008	Actn3	PARG
FBgn0040493	grsm	PARG
FBgn0033207	CG12826	PARG
FBgn0035982	CG4461	PARG
FBgn0038878	CG3301	PARG
FBgn0032490	CG16813	PARG
FBgn0000527	e	PARG
FBgn0264075	tgo	PARG
FBgn0032260	CG13144	PARG
FBgn0038730	CG6300	PARG
FBgn0085246	CG34217	PARG
FBgn0263390	Nha2	PARG
FBgn0267821	da	PARG
FBgn0040755	CG17580	PARG
FBgn0034029	eIF2Bgamma	PARG
FBgn0036717	CG13731	PARG
FBgn0035789	mthl6	PARG
FBgn0032788	CG13084	PARG
FBgn0032315	CG14069	PARG
FBgn0262733	Src64B	PARG
FBgn0261614	CG42703	PARG
FBgn0039421	CG6036	PARG
FBgn0036948	CG7298	PARG
FBgn0267326	Ntl	PARG
FBgn0069913	CG4681	PARG
FBgn0053285	CG33285	PARG
FBgn0263999	CG43742	PARG
FBgn0085470	lmgB	PARG
FBgn0003357	Jon99Ciii	PARG
FBgn0264695	Mhc	PARG
FBgn0033401	CG1968	PARG
FBgn0259678	sqa	PARG
FBgn0051161	CG31161	PARG
FBgn0035781	CG8560	PARG
FBgn0259715	CG42369	PARG
FBgn0032769	CG10750	PARG
FBgn0037330	mRpL44	PARG
FBgn0014000	Hf	PARG
FBgn0085337	CG34308	PARG
FBgn0039434	TwdlM	PARG
FBgn0032086	CG17906	PARG
FBgn0015300	Ssl	PARG
FBgn0262480	CG43070	PARG
FBgn0034382	CG18609	PARG
FBgn0040502	CG8343	PARG
FBgn0263777	CG43694	PARG
FBgn0051624	CG31624	PARG
FBgn0051296	CG31296	PARG
FBgn0259238	CG42336	PARG
FBgn0051446	CG31446	PARG
FBgn0038796	eIF3g2	PARG
FBgn0053300	Muc30E	PARG
FBgn0034568	CG3216	PARG
FBgn0021796	Tor	PARG
FBgn0259740	CG42394	PARG
FBgn0265576	CG44403	PARG
FBgn0033819	CG4714	PARG
FBgn0260446	GABA-B-R1	PARG
FBgn0050001	CG30001	PARG
FBgn0265045	Strn-Mlck	PARG
FBgn0262598	mtsh	PARG
FBgn0051337	CG31337	PARG
FBgn0039084	CG10175	PARG
FBgn0036569	IleRS-m	PARG
FBgn0034667	comr	PARG
FBgn0037416	Osi9	PARG
FBgn0036146	CG14141	PARG
FBgn0085419	Rgk2	PARG
FBgn0261804	CG42750	PARG
FBgn0266100	CG44837	PARG
FBgn0259246	brp	PARG
FBgn0039429	CG14238	PARG
FBgn0033072	CG17994	PARG
FBgn0052064	S-Lap4	PARG
FBgn0035799	CG14838	PARG
FBgn0033056	CG7856	PARG
FBgn0040022	Set1	PARG
FBgn0033058	CCHa2-R	PARG
FBgn0267689	CG46025	PARG
FBgn0039286	dan	PARG
FBgn0039050	CG17110	PARG
FBgn0003486	spo	PARG
FBgn0023496	Lip1	PARG
FBgn0267912	CanA-14F	PARG
FBgn0051413	CG31413	PARG
FBgn0053245	Ste:CG33245	PARG
FBgn0262099	CG42852	PARG
FBgn0259139	glo	PARG
FBgn0033484	CG2269	PARG
FBgn0011281	Obp83a	PARG
FBgn0039015	Takl2	PARG
FBgn0039565	CG4884	PARG
FBgn0038161	CG9269	PARG
FBgn0050120	CG30120	PARG
FBgn0051183	CG31183	PARG
FBgn0085276	CG34247	PARG
FBgn0052270	CG32270	PARG
FBgn0058191	CG40191	PARG
FBgn0260487	CG42534	PARG
FBgn0086690	Plp	PARG
FBgn0034507	CG11192	PARG
FBgn0052512	CG32512	PARG
FBgn0039784	CG9698	PARG
FBgn0043854	slam	PARG
FBgn0041103	nht	PARG
FBgn0038676	CG6026	PARG
FBgn0032291	CG17118	PARG
FBgn0000591	E(spl)m8-HLH	PARG
FBgn0263041	CG43336	PARG
FBgn0040395	Unc-76	PARG
FBgn0038651	Epg5	PARG
FBgn0038680	Cyp12a5	PARG
FBgn0036751	Adgf-B	PARG
FBgn0040397	CG3655	PARG
FBgn0034290	CG5773	PARG
FBgn0028572	qtc	PARG
FBgn0039094	CG10184	PARG
FBgn0260004	Snmp1	PARG
FBgn0261999	CG42817	PARG
FBgn0036292	CG10646	PARG
FBgn0015831	Rtnl2	PARG
FBgn0032337	AstCC	PARG
FBgn0035208	CG9184	PARG
FBgn0037323	CG2663	PARG
FBgn0038868	CG5862	PARG
FBgn0032393	CG12264	PARG
FBgn0058045	CG40045	PARG
FBgn0041150	hoe1	PARG
FBgn0265084	CG44195	PARG
FBgn0031375	erm	PARG
FBgn0000064	Ald	PARG
FBgn0266137	Dop1R2	PARG
FBgn0004034	y	PARG
FBgn0040260	Ugt36Bc	PARG
FBgn0031520	CG8837	PARG
FBgn0038627	CG7694	PARG
FBgn0031701	TotM	PARG
FBgn0052269	CG32269	PARG
FBgn0017448	CG2187	PARG
FBgn0040814	CG14113	PARG
FBgn0035006	CG4563	PARG
FBgn0051235	CG31235	PARG
FBgn0003515	st	PARG
FBgn0038397	CG10185	PARG
FBgn0039770	CG15537	PARG
FBgn0033600	Cpr47Ec	PARG
FBgn0026400	Noa36	PARG
FBgn0051661	CG31661	PARG
FBgn0039056	CenB1A	PARG
FBgn0033935	Sin1	PARG
FBgn0038342	B9d1	PARG
FBgn0051633	CG31633	PARG
FBgn0013773	Cyp6a22	PARG
FBgn0264776	CG44014	PARG
FBgn0032752	CG10702	PARG
FBgn0265455	CG44355	PARG
FBgn0261631	CG42714	PARG
FBgn0052150	meru	PARG
FBgn0011606	Klp3A	PARG
FBgn0033141	CG12831	PARG
FBgn0265256	CG44270	PARG
FBgn0264488	CG43896	PARG
FBgn0000071	Ama	PARG
FBgn0031805	CG9505	PARG
FBgn0035192	CG9194	PARG
FBgn0262937	Rabex-5	PARG
FBgn0038123	CG8508	PARG
FBgn0051646	DIP-theta	PARG
FBgn0035529	Fdx2	PARG
FBgn0039481	Cpr97Eb	PARG
FBgn0264307	orb2	PARG
FBgn0002629	E(spl)m4-BFM	PARG
FBgn0016684	NaPi-T	PARG
FBgn0038975	Nrx-1	PARG
FBgn0032096	Or30a	PARG
FBgn0051797	CG31797	PARG
FBgn0003382	sha	PARG
FBgn0034662	CG13492	PARG
FBgn0051814	CG31814	PARG
FBgn0033097	Zip42C.2	PARG
FBgn0004784	inaC	PARG
FBgn0037985	ssp5	PARG
FBgn0041240	Gr57a	PARG
FBgn0086610	CG33342	PARG
FBgn0052102	CG32102	PARG
FBgn0035797	CG14837	PARG
FBgn0028534	CG7916	PARG
FBgn0032755	CG17344	PARG
FBgn0038349	AOX3	PARG
FBgn0066365	dyl	PARG
FBgn0004374	neb	PARG
FBgn0038646	CG7715	PARG
FBgn0037410	Osi2	PARG
FBgn0038921	CG6332	PARG
FBgn0037042	CG12984	PARG
FBgn0085420	DIP-delta	PARG
FBgn0038422	CG14880	PARG
FBgn0036707	CG13724	PARG
FBgn0038172	Adgf-D	PARG
FBgn0052432	CG32432	PARG
FBgn0035569	CG15876	PARG
FBgn0022772	Orc1	PARG
FBgn0032175	CG13131	PARG
FBgn0039808	CG12071	PARG
FBgn0085371	CG34342	PARG
FBgn0038797	Dic2	PARG
FBgn0262743	Fs(2)Ket	PARG
FBgn0035256	CG13930	PARG
FBgn0058178	CG40178	PARG
FBgn0036417	CG7906	PARG
FBgn0052364	tut	PARG
FBgn0033856	CG13334	PARG
FBgn0034887	St1	PARG
FBgn0031388	CG12674	PARG
FBgn0261934	dikar	PARG
FBgn0037462	sunz	PARG
FBgn0039722	Capa	PARG
FBgn0083975	Nlg4	PARG
FBgn0036024	CG18180	PARG
FBgn0033603	Cpr47Ef	PARG
FBgn0039175	beta-PheRS	PARG
FBgn0053147	Hs3st-A	PARG
FBgn0036394	CG9040	PARG
FBgn0032286	CG7300	PARG
FBgn0035545	CG12607	PARG
FBgn0263774	CG43691	PARG
FBgn0051437	CG31437	PARG
FBgn0031261	nAChRbeta3	PARG
FBgn0032132	CG4382	PARG
FBgn0046873	Pif2	PARG
FBgn0250907	Cht10	PARG
FBgn0085263	CG34234	PARG
FBgn0038980	Octbeta1R	PARG
FBgn0263084	HP1Lcsd	PARG
FBgn0262843	CG43207	PARG
FBgn0052944	CG32944	PARG
FBgn0046885	Gr98d	PARG
FBgn0034110	Atg9	PARG
FBgn0033874	CG6347	PARG
FBgn0038795	CG4335	PARG
FBgn0085369	Drgx	PARG
FBgn0052418	vito	PARG
FBgn0051538	CG31538	PARG
FBgn0038774	CG5023	PARG
FBgn0262098	CG42851	PARG
FBgn0038113	CG11668	PARG
FBgn0033891	CG8067	PARG
FBgn0067903	IM18	PARG
FBgn0037627	CG13318	PARG
FBgn0039464	CG6330	PARG
FBgn0026722	drosha	PARG
FBgn0027550	CG6495	PARG
FBgn0051875	CG31875	PARG
FBgn0036711	CG13727	PARG
FBgn0263000	CG43308	PARG
FBgn0260793	2mit	PARG
FBgn0037994	eIF3d2	PARG
FBgn0036220	CG5897	PARG
FBgn0038931	CG13407	PARG
FBgn0037940	CG14720	PARG
FBgn0024366	CG11409	PARG
FBgn0038376	Hmt-1	PARG
FBgn0000964	tj	PARG
FBgn0051719	RluA-1	PARG
FBgn0050389	CG30389	PARG
FBgn0042185	MCU	PARG
FBgn0053971	Ir62a	PARG
FBgn0262476	CG43066	PARG
FBgn0259823	CG42404	PARG
FBgn0037015	cmpy	PARG
FBgn0034510	CG13426	PARG
FBgn0051055	CG31055	PARG
FBgn0266591	CG45116	PARG
FBgn0052855	CG32855	PARG
FBgn0046876	Obp83ef	PARG
FBgn0067629	CG33332	PARG
FBgn0051438	CheB93b	PARG
FBgn0083991	CG34155	PARG
FBgn0039737	CG7920	PARG
FBgn0051198	CG31198	PARG
FBgn0085336	CG34307	PARG
FBgn0032090	CG9582	PARG
FBgn0263391	hts	PARG
FBgn0260660	Mp	PARG
FBgn0004896	fd59A	PARG
FBgn0033355	CG13748	PARG
FBgn0028999	nerfin-1	PARG
FBgn0035240	CG33791	PARG
FBgn0005658	Ets65A	PARG
FBgn0260748	CG5004	PARG
FBgn0031729	CG12511	PARG
FBgn0038366	CG4576	PARG
FBgn0034143	CG8303	PARG
FBgn0035043	CG4781	PARG
FBgn0031332	CG5556	PARG
FBgn0041243	Gr43a	PARG
FBgn0040252	Ugt86Dh	PARG
FBgn0023489	Pph13	PARG
FBgn0038525	CG14329	PARG
FBgn0031430	CG3528	PARG
FBgn0032470	CG5142	PARG
FBgn0033234	MFS12	PARG
FBgn0262988	CG43296	PARG
FBgn0037644	CG11964	PARG
FBgn0037399	Or83c	PARG
FBgn0031289	CG13950	PARG
FBgn0035478	CG10853	PARG
FBgn0035510	Cpr64Aa	PARG
FBgn0038280	CG14861	PARG
FBgn0266439	CG45069	PARG
FBgn0261059	Sfp78E	PARG
FBgn0002926	ndl	PARG
FBgn0033710	CG17739	PARG
FBgn0039592	CG14062	PARG
FBgn0034554	CG15227	PARG
FBgn0040251	Ugt86Di	PARG
FBgn0041775	tral	PARG
FBgn0041105	nerfin-2	PARG
FBgn0085200	CG34171	PARG
FBgn0083141	Spn28B	PARG
FBgn0037172	ND-B14.5AL	PARG
FBgn0035513	Cpr64Ad	PARG
FBgn0038219	CG14839	PARG
FBgn0045443	mthl11	PARG
FBgn0038373	CG4546	PARG
FBgn0039022	CG4725	PARG
FBgn0031730	CG7236	PARG
FBgn0035486	Gr64d	PARG
FBgn0035734	CG14823	PARG
FBgn0033869	Cpr50Cb	PARG
FBgn0262593	Shab	PARG
FBgn0037388	CG14676	PARG
FBgn0033287	CG8701	PARG
FBgn0250755	CG42233	PARG
FBgn0010258	Rbp4	PARG
FBgn0050461	CG30461	PARG
FBgn0033862	CG6209	PARG
FBgn0038697	CG3581	PARG
FBgn0037857	Tengl4	PARG
FBgn0262483	Rbp	PARG
FBgn0004779	Ccp84Ae	PARG
FBgn0050469	Ir52b	PARG
FBgn0038653	CG18208	PARG
FBgn0035144	Kah	PARG
FBgn0039776	PH4alphaEFB	PARG
FBgn0037325	CG12147	PARG
FBgn0035842	CG7504	PARG
FBgn0035477	CG14982	PARG
FBgn0031310	Vps29	PARG
FBgn0037993	dpr15	PARG
FBgn0004427	LysD	PARG
FBgn0032648	CG15144	PARG
FBgn0037950	HisCl1	PARG
FBgn0250815	Jon65Aiv	PARG
FBgn0037224	TwdlF	PARG
FBgn0001256	ImpL1	PARG
FBgn0266410	CG45050	PARG
FBgn0036934	sNPF-R	PARG
FBgn0033128	Tsp42Eg	PARG
FBgn0034745	CG4329	PARG
FBgn0011244	Hsp60B	PARG
FBgn0052392	CG32392	PARG
FBgn0261574	kug	PARG
FBgn0033321	CG8738	PARG
FBgn0036327	CG10748	PARG
FBgn0051121	CG31121	PARG
FBgn0263621	CG43630	PARG
FBgn0267489	PRY	PARG
FBgn0040106	lectin-21Cb	PARG
FBgn0085218	CG34189	PARG
FBgn0039290	CG13654	PARG
FBgn0261046	Dscam3	PARG
FBgn0036311	CG17666	PARG
FBgn0085425	CG34396	PARG
FBgn0043825	CG18284	PARG
FBgn0032127	CG13114	PARG
FBgn0035512	Cpr64Ac	PARG
FBgn0035409	CG14963	PARG
FBgn0043806	CG32032	PARG
FBgn0085259	CG34230	PARG
FBgn0260995	dpr21	PARG
FBgn0265146	CG44215	PARG
FBgn0002531	Lcp1	PARG
FBgn0034898	CG18128	PARG
FBgn0038592	CG18599	PARG
FBgn0038879	CG17298	PARG
FBgn0034406	Jheh3	PARG
FBgn0044328	CG32052	PARG
FBgn0036260	Rh7	PARG
FBgn0004895	FoxL1	PARG
FBgn0020312	CG4050	PARG
FBgn0003527	stil	PARG
FBgn0262363	CG43061	PARG
FBgn0037934	CG6830	PARG
FBgn0037517	CG10086	PARG
FBgn0038731	CG11659	PARG
FBgn0028945	CG7631	PARG
FBgn0085447	sif	PARG
FBgn0039465	Tsp97E	PARG
FBgn0037908	dpr5	PARG
FBgn0033736	CG13154	PARG
FBgn0028870	CG4691	PARG
FBgn0039156	CG6178	PARG
FBgn0050197	CG30197	PARG
FBgn0260862	Vti1a	PARG
FBgn0051321	CG31321	PARG
FBgn0038468	CG5225	PARG
FBgn0053927	CG33927	PARG
FBgn0086712	Egm	PARG
FBgn0265373	CG44314	PARG
FBgn0052832	CG32832	PARG
FBgn0046253	CG3502	PARG
FBgn0051874	CG31874	PARG
FBgn0045474	Gr77a	PARG
FBgn0026136	CkIIbeta2	PARG
FBgn0263110	CG43367	PARG
FBgn0031746	CG9029	PARG
FBgn0031628	CG3294	PARG
FBgn0036597	CG4962	PARG
FBgn0264712	CG1172	PARG
FBgn0033580	CG13231	PARG
FBgn0052641	CG32641	PARG
FBgn0038003	CG3916	PARG
FBgn0035143	Ppm1	PARG
FBgn0250821	CG14644	PARG
FBgn0033069	eIF3f2	PARG
FBgn0038191	CG9925	PARG
FBgn0086913	Rab26	PARG
FBgn0039816	CG11317	PARG
FBgn0023495	Lip3	PARG
FBgn0001296	kar	PARG
FBgn0051221	CG31221	PARG
FBgn0037551	Gie	PARG
FBgn0031423	CG3557	PARG
FBgn0037460	sowi	PARG
FBgn0033168	CG11145	PARG
FBgn0037614	TMEM216	PARG
FBgn0053462	CG33462	PARG
FBgn0285911	Vps16A	PARG
FBgn0034415	CG15116	PARG
FBgn0264815	Pde1c	PARG
FBgn0086677	jeb	PARG
FBgn0031786	CG13989	PARG
FBgn0035785	ppk26	PARG
FBgn0038941	CG7080	PARG
FBgn0038102	CG14383	PARG
FBgn0033679	CG8888	PARG
FBgn0034567	CG15651	PARG
FBgn0051634	Oatp26F	PARG
FBgn0268063	ltl	PARG
FBgn0263247	CG43390	PARG
FBgn0031940	CG7214	PARG
FBgn0040074	retinin	PARG
FBgn0050076	CG30076	PARG
FBgn0033137	Tsp42Ep	PARG
FBgn0036560	CG5895	PARG
FBgn0036608	CG13040	PARG
FBgn0262146	MtnE	PARG
FBgn0050464	Ir52d	PARG
FBgn0037167	CG11425	PARG
FBgn0034352	CG17669	PARG
FBgn0035786	Tsp66A	PARG
FBgn0037996	CG4830	PARG
FBgn0036654	CG9692	PARG
FBgn0037862	CG4706	PARG
FBgn0038658	CG14292	PARG
FBgn0051204	CG31204	PARG
FBgn0039415	CG6142	PARG
FBgn0036676	CG13028	PARG
FBgn0052279	Drsl2	PARG
FBgn0051128	CG31128	PARG
FBgn0053463	CG33463	PARG
FBgn0038381	EndoU	PARG
FBgn0031849	CG11327	PARG
FBgn0265714	CG44521	PARG
FBgn0261683	B9d2	PARG
FBgn0040011	Slmap	PARG
FBgn0036116	CG7888	PARG
FBgn0003312	sad	PARG
FBgn0028374	Hug	PARG
FBgn0034545	CG13438	PARG
FBgn0051525	CG31525	PARG
FBgn0039217	CG13627	PARG
FBgn0035742	CG8629	PARG
FBgn0038510	CG14331	PARG
FBgn0039380	CG5890	PARG
FBgn0034730	ppk12	PARG
FBgn0037454	CG1137	PARG
FBgn0262984	CG43292	PARG
FBgn0086704	stops	PARG/PARP1
FBgn0032827	CG10481	PARG/PARP1
FBgn0031589	CG3714	PARG/PARP1
FBgn0029095	aru	PARG/PARP1
FBgn0032817	CG10631	PARG/PARP1
FBgn0035092	Nplp1	PARG/PARP1
FBgn0039810	CG15549	PARG/PARP1
FBgn0031314	IntS14	PARG/PARP1
FBgn0033866	CG6280	PARG/PARP1
[truncated: 6,429 more rows]
