# Supplementary material for: Poly(ADP-ribosyl)ating enzymes coordinate changes in the expression of metabolic genes with developmental progression
Source: Sci Rep. 2023 Nov 20;13:20320. doi: 10.1038/s41598-023-47691-8 (PMC10661653; doi:10.1038/s41598-023-47691-8)
Supplement: Supplementary file 3 — Supplementary Table S2. [file 41598_2023_47691_MOESM3_ESM.xlsx]

## Sheet: Sheet1
FB ID	Name	L1	L2	L3 12h	L3 PS1-2	L3 PS3-6	L3 PS7-9	PP 0h	PP 12 h	G vs PG	PARG FC	PARP1 FC
FBgn0001255	ImpE3	-0.632522	-0.398294	-0.594253	-0.582634	-0.278533	0.695191	2.23416	-0.443112	PG	-2.94184	-2.87817
FBgn0033438	Mmp2	-0.618876	-0.682891	-0.70965	-0.648421	-0.435705	0.0366639	1.10692	1.95196	PG	-2.28842	-1.86448
FBgn0001254	ImpE2	-0.694189	-0.476935	-0.6408	-0.620252	-0.0803696	1.11667	1.97615	-0.580275	PG	-2.21873	-2.53238
FBgn0035049	Mmp1	-0.62909	-0.651373	-0.60176	-0.656165	-0.519946	0.134045	0.820566	2.10372	PG	-2.09871	-1.15436
FBgn0005612	Sox14	-0.934808	-0.934592	-0.869395	-0.708802	0.0124154	1.09884	0.998502	1.33784	PG	-2.05749	-1.19192
FBgn0039257	tnc	-0.710445	0.69385	-0.496356	-1.09681	-0.422606	0.805969	1.83473	-0.608333	PG	-2.0069	-2.18647
FBgn0001253	ImpE1	-0.889785	1.43546	-0.567494	-0.904018	-0.496099	0.378297	1.54031	-0.496666	PG	-1.82579	-3.34496
FBgn0003117	pnr	-0.671301	-1.00685	-0.931088	-0.745641	-0.067278	0.798944	1.19068	1.43253	PG	-1.79324	-1.24855
FBgn0003944	Ubx	0.0104707	-0.744266	-0.98688	-1.14329	0.0175178	1.2082	1.64464	-0.00639043	PG	-1.62533	-1.29217
FBgn0039532	Mtl	-0.724969	-0.63843	-0.75441	-0.761722	-0.401578	0.436149	1.93193	0.913028	PG	-1.61061	-1.22251
FBgn0035142	Hipk	-0.493229	-0.76346	-0.724173	-1.00151	-0.195015	0.396379	1.93099	0.850021	PG	-1.51262	-1.22619
FBgn0002643	mam	-0.292478	-0.948656	-0.983323	-1.16443	0.137162	0.779019	1.30293	1.16977	PG	-1.49817	-1.73039
FBgn0025525	bab2	-0.298616	-0.814907	-1.07445	-0.959743	-0.295863	0.871545	1.37653	1.19551	PG	-1.45741	-1.56241
FBgn0026319	Traf4	-0.472975	-0.83925	-0.898704	-0.827487	-0.28271	0.885689	0.605547	1.82989	PG	-1.44838	-1.64847
FBgn0086655	jing	-0.429601	-0.987517	-1.00304	-0.901375	-0.0898794	1.11414	1.40707	0.890209	PG	-1.44217	-1.96974
FBgn0000575	emc	-0.752001	-0.747334	-1.04053	-0.857685	-0.0448944	0.88287	1.29511	1.26447	PG	-1.41563	-1.43526
FBgn0004863	C15	0.189709	-0.884035	-1.01443	-0.777915	-0.00855735	0.0942588	0.29027	2.1107	PG	-1.41512	-1.54945
FBgn0000492	Dr	-0.414073	-1.21949	-1.03415	-0.826031	0.26237	1.14442	1.17263	0.914332	PG	-1.40274	-1.50372
FBgn0005677	dac	-0.118753	-1.14883	-1.37862	-0.836548	0.73448	0.931746	0.972305	0.844218	PG	-1.3899	-1.89539
FBgn0024836	stan	-0.514727	-0.957295	-0.960198	-0.8394	-0.0158771	0.548516	1.10498	1.634	PG	-1.38405	-2.32123
FBgn0000577	en	-0.376158	-1.06826	-1.18878	-0.860449	0.291314	0.912004	1.2555	1.03483	PG	-1.37664	-1.74713
FBgn0004870	bab1	-0.410328	-0.724489	-0.825465	-0.84305	-0.111446	0.359607	0.409129	2.14604	PG	-1.37164	-1.60976
FBgn0003002	opa	0.833872	-1.06673	-1.49384	-0.992989	0.514092	0.817566	0.857044	0.530981	PG	-1.37096	-2.27223
FBgn0005640	Eip63E	-0.518213	-0.76619	-0.727163	-0.892327	-0.291532	0.206441	1.15925	1.82973	PG	-1.36784	-1.60639
FBgn0266450	Kr-h1	-0.264493	-0.70943	-0.683086	-0.447265	0.869148	1.25401	1.30051	-1.3194	PG	-1.36479	-1.67363
FBgn0036141	wls	-0.658405	-1.00642	-1.06841	-0.756262	0.145216	0.904636	1.10842	1.33122	PG	-1.36023	-1.43517
FBgn0001269	inv	-0.636578	-1.03399	-1.08633	-0.687056	0.151464	0.768775	1.06834	1.45539	PG	-1.35983	-1.4481
FBgn0011758	B-H1	0.0832156	-0.719304	-1.50698	-1.10958	0.340133	0.828945	1.04689	1.03668	PG	-1.34788	-1.90929
FBgn0260945	Atg1	-0.30743	-0.985985	-0.964093	-1.08235	0.165006	1.08155	0.575241	1.51806	PG	-1.32907	-1.03711
FBgn0003391	shg	-0.686406	-0.763492	-0.997309	-0.850652	-0.0247786	0.696999	1.69641	0.929231	PG	-1.31831	-1.56029
FBgn0000547	ed	-0.474205	-0.743778	-1.10076	-1.01783	0.167452	0.559436	1.6425	0.967186	PG	-1.31191	-1.83296
FBgn0050418	nord	1.60388	-0.387186	-1.17953	-1.04875	-0.529584	0.123961	0.215438	1.20177	PG	-1.30443	-1.8839
FBgn0262029	d	-0.641195	-0.682495	-0.5887	-0.432759	-0.290455	0.0457732	0.258297	2.33153	PG	-1.30441	-1.92674
FBgn0003326	sca	-0.0797066	-0.761945	-0.902192	-0.646812	-0.238776	0.0746682	0.314372	2.24039	PG	-1.30222	-1.93632
FBgn0016076	vri	-1.21243	-0.627653	-1.13984	-0.666061	0.686031	0.985762	0.954547	1.01964	PG	-1.30196	-1.09782
FBgn0035956	Doc2	0.306821	-0.99341	-1.3878	-0.873899	0.844831	1.4907	0.536216	0.0765452	PG	-1.30112	-1.60487
FBgn0003130	Poxn	1.20777	0.71772	-1.1582	-1.45437	0.219809	0.927621	0.296501	-0.756857	PG	-1.28926	-1.49555
FBgn0000061	al	0.651905	-0.117161	-1.51587	-1.3244	-0.172914	1.3169	0.392775	0.768758	PG	-1.28831	-1.3284
FBgn0036518	RhoGAP71E	-0.520101	-0.558445	-0.771812	-0.762568	-0.3373	0.0043793	0.845376	2.10047	PG	-1.28489	-1.27693
FBgn0031461	daw	0.736035	-0.451572	-1.61834	-0.122449	1.49677	0.94534	-0.507756	-0.478031	PG	-1.27881	-1.20903
FBgn0041604	dlp	-0.644969	-0.896981	-0.87845	-0.885478	-0.0872565	0.669341	1.53297	1.19082	PG	-1.2749	-1.19311
FBgn0024277	trio	-0.0215314	-0.411858	-1.0142	-1.21427	-0.458832	0.451817	0.915667	1.75321	PG	-1.2699	-1.05863
FBgn0015838	Vang	-0.755069	-0.914682	-1.04646	-0.734217	0.131389	0.900938	1.53038	0.887727	PG	-1.26358	-1.52635
FBgn0013726	pnut	-0.886088	-0.53739	-1.14889	-0.889893	0.192509	0.934366	1.46527	0.870111	PG	-1.25934	-1.47483
FBgn0043364	cbt	-0.335739	-0.436541	-0.776022	-0.839079	0.177925	1.94017	-0.748043	1.01733	PG	-1.25494	-1.02323
FBgn0003513	ss	-0.250377	-0.88746	-1.12028	-0.865178	0.0557171	0.598416	0.627715	1.84145	PG	-1.25452	-1.88738
FBgn0003090	pk	-0.267793	-0.750766	-1.08101	-0.909616	0.0707901	0.323132	0.659776	1.95549	PG	-1.25196	-2.18593
FBgn0003892	ptc	-0.515845	-0.971492	-1.15177	-0.759803	0.172093	0.598896	1.16403	1.46389	PG	-1.24636	-2.07232
FBgn0001276	ix	-0.781524	-0.792583	-1.46248	-0.423044	0.291401	1.093	1.10957	0.965666	PG	-1.23931	-1.11519
FBgn0004197	Ser	-0.792737	-0.640059	-1.09313	-0.947447	0.312348	0.785813	0.779287	1.59592	PG	-1.23426	-1.73655
FBgn0010313	corto	-0.247757	-1.14348	-1.13776	-0.968347	0.763746	1.32195	0.895101	0.51655	PG	-1.23181	-1.70648
FBgn0000567	Eip74EF	-1.02452	-0.883505	-0.740588	-0.422851	0.699323	1.95644	0.0675498	0.348151	PG	-1.2251	-1.45307
FBgn0003866	tsh	-0.0766904	-0.891861	-1.22897	-0.925095	-0.14921	0.796048	1.47437	1.00141	PG	-1.22207	-1.32619
FBgn0264959	Src42A	-0.687326	-0.637962	-1.04613	-0.914738	-0.13867	0.742708	1.23687	1.44525	PG	-1.21679	-1.3334
FBgn0011591	fng	-0.686736	-0.822454	-0.963141	-0.686738	-0.17957	0.589938	0.990447	1.75825	PG	-1.21564	-1.91418
FBgn0020621	Pkn	-0.77349	-0.602327	-1.05476	-1.09866	0.216436	1.01237	1.17884	1.12158	PG	-1.21124	-1.13159
FBgn0015904	ara	-0.2038	-1.09212	-1.23896	-0.867298	0.87375	1.46676	0.524003	0.53768	PG	-1.2037	-1.93294
FBgn0035719	tow	2.3105	-0.171339	-0.664715	-0.869433	-0.335951	-0.395746	-0.216799	0.343481	PG	-1.20189	-2.281
FBgn0040075	rept	0.215472	-0.0225588	-1.5201	-1.24824	0.100443	0.44369	0.377591	1.6537	PG	-1.20169	-1.06395
FBgn0264491	how	-0.281392	-0.435407	-0.544865	-1.48871	0.713615	1.424	1.17048	-0.557716	PG	-1.19707	-1.25739
FBgn0020309	crol	-0.0926245	-1.06627	-1.04933	-1.10213	0.285835	0.502895	1.14943	1.37219	PG	-1.18756	-1.50184
FBgn0003175	px	-0.474854	-1.04505	-0.951233	-0.956514	0.494274	0.357748	0.993373	1.58226	PG	-1.18528	-1.12358
FBgn0035851	MED24	-0.758471	-0.833101	-1.21345	-0.652479	0.0997931	0.986744	1.32355	1.04741	PG	-1.18204	-1.16843
FBgn0035533	Cip4	-0.565862	-0.70085	-1.08808	-1.05773	0.0177613	0.961837	1.19556	1.23737	PG	-1.18149	-1.15326
FBgn0001075	ft	-0.472687	-0.933647	-1.06463	-1.01091	0.307548	0.665883	1.07341	1.43503	PG	-1.18057	-1.71368
FBgn0014343	mirr	1.5556	-0.680923	-1.29188	-1.15042	-0.0738558	0.461118	0.266656	0.913704	PG	-1.17995	-1.21387
FBgn0001235	hth	-0.384447	-0.727368	-0.880061	-1.12586	0.0462643	1.31235	1.58999	0.169136	PG	-1.17756	-1.53187
FBgn0010433	ato	-1.09803	-1.09225	-0.949321	0.00274749	0.772139	1.02249	1.43191	-0.0896907	PG	-1.17642	-1.27807
FBgn0027594	drpr	-0.77577	-0.835756	-0.875853	-0.68947	-0.149716	0.450335	1.65679	1.21944	PG	-1.17238	-1.15755
FBgn0020521	pio	-0.792658	-0.933202	-0.651238	-0.746619	-0.0336912	0.735842	0.488049	1.93352	PG	-1.169	-1.57541
FBgn0020493	Dad	0.132284	-0.801597	-0.992695	-1.11281	-0.262071	0.325431	0.991335	1.72012	PG	-1.16773	-1.33481
FBgn0263102	psq	0.00489517	-0.17467	-1.34991	-1.51591	0.442523	0.34885	1.20401	1.04022	PG	-1.16148	-1.42816
FBgn0004893	bowl	-0.51634	-1.02672	-1.2154	-0.791458	0.335556	1.00138	1.18278	1.0302	PG	-1.15717	-1.43653
FBgn0004648	svr	-0.80921	-0.769187	-1.0351	-0.613926	0.677598	0.839559	1.77129	-0.061019	PG	-1.15637	-1.23341
FBgn0037363	Atg17	-0.721416	-0.964617	-0.876641	-0.741497	0.0610292	0.436254	1.62413	1.18276	PG	-1.15417	-1.2338
FBgn0052062	Rbfox1	0.370647	-0.850512	-0.903442	-1.14393	-0.0936928	-0.12034	1.02863	1.71264	PG	-1.15013	-1.59192
FBgn0000658	fj	-0.685088	-0.782658	-1.06273	-0.593017	0.20036	0.490808	0.442248	1.99008	PG	-1.14968	-1.54658
FBgn0001085	fz	-0.496122	-0.806621	-1.1102	-0.873919	-0.0674834	0.710273	1.09584	1.54824	PG	-1.14797	-1.80592
FBgn0010825	Gug	0.2779	-0.767575	-1.13649	-1.4737	0.425017	0.448765	1.04068	1.1854	PG	-1.14317	-1.54684
FBgn0263930	dally	-0.577034	-0.853349	-0.960489	-0.937692	-0.0191192	0.612841	1.47086	1.26398	PG	-1.14251	-1.08223
FBgn0003310	S	-0.246597	-0.830895	-1.15264	-0.95554	0.149666	0.584706	0.660659	1.79064	PG	-1.14033	-1.36753
FBgn0000157	Dll	-0.840986	-1.09106	-1.17734	-0.535255	0.668309	1.12915	0.891591	0.95559	PG	-1.1335	-2.07285
FBgn0000119	arr	-0.746169	-1.18582	-0.985989	-0.673014	0.423927	0.817985	1.21935	1.12974	PG	-1.1282	-1.61246
FBgn0000370	crc	0.0100428	2.10686	0.390841	-0.911779	-0.510668	-0.361372	0.317583	-1.0415	PG	-1.12339	-1.10695
FBgn0000659	fkh	0.240893	-0.888499	-0.853913	-1.52847	0.140045	0.590402	1.34342	0.956128	PG	-1.12254	-1.42487
FBgn0004395	unk	-0.633511	-0.945556	-1.07816	-0.817409	0.228855	0.635861	1.38062	1.22931	PG	-1.12238	-1.10419
FBgn0016797	fz2	-0.344994	-0.925738	-1.06523	-0.889433	0.0503579	0.499351	0.972697	1.70299	PG	-1.11301	-1.34265
FBgn0043900	pygo	-0.605449	-0.871242	-0.97301	-1.0369	0.27226	0.757788	0.922677	1.53387	PG	-1.10635	-1.28457
FBgn0001965	Sos	0.469886	-1.02224	-1.27083	-1.10935	0.406847	0.388964	0.688281	1.44845	PG	-1.10555	-1.15854
FBgn0015402	ksr	0.317988	-0.891843	-1.32397	-1.14629	0.224741	0.745503	0.662865	1.41101	PG	-1.10333	-1.21047
FBgn0004635	rho	-0.194196	-0.728208	-0.696855	-0.979003	-0.343879	0.366697	0.445473	2.12997	PG	-1.09848	-1.6883
FBgn0020307	dve	1.81336	-0.185062	-1.12053	-1.04524	0.0305866	0.770385	0.459954	-0.723451	PG	-1.09681	-1.06611
FBgn0015919	caup	0.391498	-1.1307	-1.23829	-1.16463	0.495489	1.12488	0.690882	0.830874	PG	-1.0965	-1.67359
FBgn0023143	Uba1	-1.16077	-0.711379	-0.787592	-0.914002	0.41574	0.972998	1.39596	0.789042	PG	-1.09627	-1.17783
FBgn0052423	shep	-0.44205	-0.889228	-1.04001	-1.02986	0.094606	1.29993	1.28578	0.720835	PG	-1.09572	-1.29296
FBgn0003731	Egfr	-0.669118	-1.00102	-1.02508	-0.779378	0.254867	0.576228	1.29968	1.34383	PG	-1.09415	-1.54384
FBgn0086898	dgo	-0.540608	-0.0597263	-1.43716	-0.844119	-0.0782379	0.568724	0.588141	1.80298	PG	-1.09075	-1.32355
FBgn0005198	gig	0.133321	-0.424078	-1.05671	-1.42426	-0.0718474	0.198733	1.5622	1.08263	PG	-1.08697	-1.04106
FBgn0004892	sob	-0.749072	-1.08006	-0.850092	-0.733907	0.129049	0.693331	1.01455	1.5762	PG	-1.08581	-1.45251
FBgn0000320	eya	-0.814179	-1.17671	-1.03025	-0.516803	0.527527	0.782649	0.759144	1.46862	PG	-1.08498	-1.39288
FBgn0011224	heph	-0.647255	-1.0282	-1.15261	-0.800497	0.738081	0.861845	0.690793	1.33784	PG	-1.08353	-1.43037
FBgn0011300	babo	-0.356967	-0.588051	-1.04734	-1.30458	0.0663351	0.792999	0.970096	1.46751	PG	-1.08332	-1.25692
FBgn0003716	tkv	-0.777396	-1.03376	-1.08514	-0.683966	0.32714	1.24601	1.06616	0.940964	PG	-1.0825	-1.7182
FBgn0261885	osa	0.460202	-0.852334	-0.813315	-1.60119	0.918399	0.264479	0.261991	1.36177	PG	-1.07983	-1.50191
FBgn0015618	Cdk8	-1.07063	-0.915938	-1.13469	-0.39934	0.353873	0.879709	0.979971	1.30704	PG	-1.07823	-1.17966
FBgn0260941	app	0.29648	-0.446049	-1.33994	-1.49108	0.174392	0.927609	0.79973	1.07886	PG	-1.07624	-1.13571
FBgn0004102	oc	0.878572	-0.645414	-0.897745	-1.69099	-0.049575	0.609195	0.615262	1.18069	PG	-1.07601	-2.2812
FBgn0038279	Sdr	0.0149637	-0.471485	-0.711983	-0.515168	-0.287029	-0.176211	-0.26578	2.41269	PG	-1.07585	-1.62277
FBgn0023172	RhoGEF2	-0.926317	-0.956529	-0.916699	-0.690627	0.29998	1.40231	1.25099	0.536893	PG	-1.07288	-1.48648
FBgn0261954	east	0.0181947	-0.841362	-0.959441	-1.4524	0.366512	0.452677	1.16076	1.25506	PG	-1.07257	-1.52682
FBgn0003169	put	-0.0268687	-1.1142	-1.2901	-0.895141	0.231804	1.03812	1.18054	0.875852	PG	-1.06481	-1.20108
FBgn0004607	zfh2	-0.401747	-0.786965	-1.08945	-0.980357	-0.166961	0.999967	0.987029	1.43849	PG	-1.06278	-2.07056
FBgn0004101	bs	0.14683	-0.322783	-0.782039	-1.64243	0.164185	1.59152	0.991759	-0.147041	PG	-1.05979	-1.09511
FBgn0000546	EcR	-0.86202	-0.774839	-0.729322	-0.426235	1.78399	0.878228	-0.635107	0.765304	PG	-1.05974	-1.14127
FBgn0020251	sfl	0.0416468	-0.413435	-0.866668	-1.22017	-0.524804	0.37232	1.92378	0.687329	PG	-1.05618	-1.20294
FBgn0005672	spi	-0.64918	-0.789223	-1.13571	-0.799987	0.0789254	1.24082	0.597154	1.4572	PG	-1.05569	-1.61525
FBgn0266557	kis	-0.711737	-0.70077	-1.00639	-1.19788	0.48689	1.19946	1.05351	0.876914	PG	-1.04999	-1.784
FBgn0250786	Chd1	1.20803	-0.543576	-0.729463	-1.4829	-0.155142	0.0011986	0.129175	1.57268	PG	-1.04462	-1.12624
FBgn0004644	hh	-0.911839	-0.991386	-1.11952	-0.406065	0.109473	0.87793	1.17316	1.26824	PG	-1.04387	-1.20006
FBgn0044324	Chro	-0.776392	-0.441998	-1.23578	-1.00821	0.234222	0.975548	0.887039	1.36558	PG	-1.0426	-1.74176
FBgn0035954	Doc3	0.790084	-1.4366	-0.979776	-0.959306	0.237402	0.947484	0.202029	1.19868	PG	-1.04161	-1.28938
FBgn0003415	skd	-0.180848	-0.745008	-1.02427	-1.37262	0.155545	0.801921	1.09756	1.26772	PG	-1.04121	-1.64576
FBgn0000317	ck	-0.642293	2.00887	-0.604418	-1.07933	-0.47787	0.139578	0.856389	-0.200932	PG	-1.04009	-1.16547
FBgn0028789	Doc1	0.729933	-1.28283	-1.07475	-1.17208	0.832764	1.08178	0.30626	0.578916	PG	-1.03905	-1.35318
FBgn0002932	neur	-0.537023	-0.735365	-0.788656	-0.884945	0.178649	0.191727	0.457091	2.11852	PG	-1.03894	-1.05688
FBgn0008651	lbl	-0.635477	-0.976865	-1.25195	-0.569922	0.195838	1.14167	1.3723	0.724408	PG	-1.03684	-1.85381
FBgn0024244	drm	-0.51333	-0.482386	-0.878363	-0.888252	-0.415297	0.322414	0.884126	1.97109	PG	-1.02636	-1.40593
FBgn0013750	Arf51F	0.133778	0.0956987	-0.916716	-1.23975	-0.734934	0.131484	1.91199	0.618448	PG	-1.02016	-1.02182
FBgn0260934	par-1	-0.0342258	-0.755589	-0.942506	-1.2565	-0.065682	0.454688	0.86965	1.73016	PG	-1.01668	-1.06006
FBgn0266084	Fhos	-1.20214	-0.787327	-0.559113	-0.44825	0.374525	1.15275	1.70239	-0.23283	PG	-1.01455	-1.02217
FBgn0014388	sty	1.10956	-0.570485	-1.2368	-1.58135	0.513265	0.508365	0.404455	0.852999	PG	-1.00871	-1.46308
FBgn0020224	Cbl	-0.654139	-0.89701	-1.07908	-0.875704	0.267178	0.755361	1.0065	1.47689	PG	-1.00765	-1.42088
FBgn0000212	brm	-0.760331	-0.73136	-1.15778	-0.969987	0.643568	0.8215	0.764193	1.3902	PG	-1.00559	-1.5443
FBgn0000287	salr	0.38152	-0.923688	-1.3276	-0.990882	-0.0381515	0.656292	0.727376	1.51513	PG	-1.00205	-2.02984
		-2								2
			Z-score
