# Supplementary material for: Poly(ADP-ribosyl)ating enzymes coordinate changes in the expression of metabolic genes with developmental progression
Source: Sci Rep. 2023 Nov 20;13:20320. doi: 10.1038/s41598-023-47691-8 (PMC10661653; doi:10.1038/s41598-023-47691-8)
Supplement: Supplementary file 4 — Supplementary Table S3. [file 41598_2023_47691_MOESM4_ESM.xlsx]

## Sheet: Sheet1
Name	PARG logFC	PARP1 logFC	Transcription factor type	PG/all
Ab	-0.583452	-0.145818	c2h2 zinc finger transcription factors	61/272
Al	-0.365482	-0.409686	paired-like homeobox transcription factors	7/19
Antp	0.27515	-0.499955	hox-like homeobox transcription factors	8/17
Aop	-0.769036	-0.834575	ets domain transcription factors	4/8
Ap	-0.175215	#N/A	lim homeobox transcription factors	4/7
Apt	0.209708	0.0447728	sant-myb domain transcription factors	1/4
Ara	-0.267472	-0.950799	tale homeobox transcription factors	4/8
Ato	-0.234404	-0.353964	basic helix-loop-helix transcription factors	12/59
Awh	0.153559	-0.277237	lim homeobox transcription factors	4/7
Bab1	-0.455907	-0.686846	pipsqueak transcription factors	3/13
Bab2	-0.543403	-0.643773	pipsqueak transcription factors	3/13
Bbx	-0.0645993	-0.115375	high mobility group box transcription factors	8/24
Bcd	0.206042	-1.13366	hox-like homeobox transcription factors	8/17
B-h1	-0.430694	-0.93304	nk-like homeobox transcription factors	15/30
Blimp-1	-1.26072	-1.53115	c2h2 zinc finger transcription factors	61/272
Bowl	-0.210607	-0.522593	c2h2 zinc finger transcription factors	61/272
Br	-0.433571	#N/A	c2h2 zinc finger transcription factors	61/272
Brk	0.116792	-0.762833	other dna binding domain transcription factors	10/36
Bs	-0.083783	-0.13107	mads-box transcription factors	2/2
Bun	-0.0404274	-0.00777642	other dna binding domain transcription factors	10/36
Byn	0.375787	0.0132057	t-box transcription factors	5/8
C15	-0.500929	-0.631753	nk-like homeobox transcription factors	15/30
Cad	0.243341	0.466633	hox-like homeobox transcription factors	8/17
Camta	-0.0625979	#N/A	other dna binding domain transcription factors	10/36
Caup	-0.132906	-0.742949	tale homeobox transcription factors	4/8
Cbt	-0.327618	-0.0331297	c2h2 zinc finger transcription factors	61/272
CG10321	0.0475596	-0.193849	c2h2 zinc finger transcription factors	61/272
CG10348	-0.39346	1.4744	c2h2 zinc finger transcription factors	61/272
CG11902	0.15539	-0.136403	c2h2 zinc finger transcription factors	61/272
CG11906	-0.0590143	0.19797	c2h2 zinc finger transcription factors	61/272
CG12769	-0.171878	0.149316	c2h2 zinc finger transcription factors	61/272
CG18011	-0.288626	0.20737	c2h2 zinc finger transcription factors	61/272
CG30020	-0.154362	-0.278907	c2h2 zinc finger transcription factors	61/272
CG31224	-0.376059	-0.509519	c2h2 zinc finger transcription factors	61/272
CG32767	-0.116798	-0.372432	c2h2 zinc finger transcription factors	61/272
CG32772	-0.46063	0.0803068	other dna binding domain transcription factors	10/36
CG42726	0.192385	#N/A	c2h2 zinc finger transcription factors	61/272
CG42741	-1.05566	-0.850231	c2h2 zinc finger transcription factors	61/272
CG4374	-0.943344	-1.50677	c2h2 zinc finger transcription factors	61/272
CG4496	-0.771833	-0.49275	c2h2 zinc finger transcription factors	61/272
CG4730	-0.029069	-0.0943231	c2h2 zinc finger transcription factors	61/272
CG7963	0.623194	1.11159	c2h2 zinc finger transcription factors	61/272
CG8159	0.0247956	0.0151827	c2h2 zinc finger transcription factors	61/272
CG8319	-0.758474	0.0160969	c2h2 zinc finger transcription factors	61/272
CG9932	-0.208115	-0.161053	c2h2 zinc finger transcription factors	61/272
Chn	-0.306674	-0.595904	c2h2 zinc finger transcription factors	61/272
Cic	0.0671768	-0.490832	high mobility group box transcription factors	8/24
Cnc	0.0468156	-0.0216354	basic leucine zipper transcription factors	7/21
Crc	-0.167863	-0.146588	basic leucine zipper transcription factors	7/21
Croc	-0.257982	-0.316513	fork head box transcription factors	7/19
Crol	-0.247998	-0.586727	c2h2 zinc finger transcription factors	61/272
Cwo	0.269214	-0.271829	basic helix-loop-helix transcription factors	12/59
D	-0.383393	-0.946159	high mobility group box transcription factors	8/24
Dac	-0.474981	-0.922498	other dna binding domain transcription factors	10/36
Dar1	-0.76879	-0.899365	c2h2 zinc finger transcription factors	61/272
Dfd	-0.218434	-0.349072	hox-like homeobox transcription factors	8/17
Dif	0.509236	0.0995769	nuclear factor - kappa b	2/3
Dl	0.0538386	0.753406	nuclear factor - kappa b	2/3
Dll	-0.180784	-1.05162	nk-like homeobox transcription factors	15/30
Doc1	-0.0552715	-0.436355	t-box transcription factors	5/8
Doc3	-0.0588207	-0.366675	t-box transcription factors	5/8
Dp	0.0275233	-0.291411	e2f transcription factors	2/3
Dr	-0.488248	-0.588532	nk-like homeobox transcription factors	15/30
Drm	-0.0375414	-0.491523	c2h2 zinc finger transcription factors	61/272
Dsx	-0.0177265	-0.220696	dmrt transcription factors	1/4
Dve	-0.133316	-0.0923584	cut homeobox transcription factors	1/3
E(spl)m3-hlh	-0.523675	-0.687794	basic helix-loop-helix transcription factors	12/59
E(spl)m7-hlh	-0.371649	-1.13816	basic helix-loop-helix transcription factors	12/59
E2f1	0.0679886	-0.120458	e2f transcription factors	2/3
E5	-0.137145	-1.12156	nk-like homeobox transcription factors	15/30
EcR	-0.0837049	-0.190637	nuclear receptor (ligand-dependent) transcription factors	8/18
Eg	0.0634692	0.101888	nuclear receptor subfamily 0 (ligand-independent) transcription factors	3/3
Eip74ef	-0.292898	-0.539104	ets domain transcription factors	4/8
Eip75b	-0.480681	-0.492165	nuclear receptor (ligand-dependent) transcription factors	8/18
Eip78c	-1.48139	-1.89837	nuclear receptor (ligand-dependent) transcription factors	8/18
Ems	-0.563101	-0.670053	nk-like homeobox transcription factors	15/30
En	-0.461153	-0.804985	nk-like homeobox transcription factors	15/30
Ets21c	-0.397008	1.22332	ets domain transcription factors	4/8
Exex	0.517788	-0.306992	nk-like homeobox transcription factors	15/30
Eyg	-0.46574	-0.828614	paired homeobox transcription factors	4/7
Fd96ca	-0.284859	-1.09817	fork head box transcription factors	7/19
Fd96cb	-0.0688164	-0.670127	fork head box transcription factors	7/19
Fer2	-0.348939	-1.15152	basic helix-loop-helix transcription factors	12/59
Fkh	-0.166761	-0.510827	fork head box transcription factors	7/19
Foxo	0.531099	-0.165134	fork head box transcription factors	7/19
Fru	1.37484	1.28852	c2h2 zinc finger transcription factors	61/272
Ftz-f1	0.776557	0.700631	nuclear receptor (ligand-dependent) transcription factors	8/18
Gatad	-0.22937	-0.0443401	gata transcription factors	4/5
Gl	0.0303828	-1.06777	c2h2 zinc finger transcription factors	61/272
Glut4ef	-0.203361	-0.447134	c2h2 zinc finger transcription factors	61/272
Grh	-0.00579623	-1.08399	other dna binding domain transcription factors	10/36
Grn	0.0558001	-0.526504	gata transcription factors	4/5
Gsb	-0.656818	-1.1752	paired homeobox transcription factors	4/7
Gsb-n	-0.0314197	-0.368584	paired homeobox transcription factors	4/7
H15	-0.0427428	-1.48868	t-box transcription factors	5/8
H2.0	0.0915238	-0.597093	nk-like homeobox transcription factors	15/30
Hey	-0.420968	-1.12366	basic helix-loop-helix transcription factors	12/59
Hkb	1.08582	0.297393	c2h2 zinc finger transcription factors	61/272
Hmx	-0.373863	-1.42355	nk-like homeobox transcription factors	15/30
Hnf4	0.459565	0.139305	nuclear receptor (ligand-dependent) transcription factors	8/18
Hr3	-1.78386	-1.34615	nuclear receptor (ligand-dependent) transcription factors	8/18
Hr38	1.91215	0.543475	nuclear receptor (ligand-dependent) transcription factors	8/18
Hsf	-0.2889	-0.371344	other dna binding domain transcription factors	10/36
Hth	-0.235801	-0.615296	tale homeobox transcription factors	4/8
Ich	-1.88431	#N/A	c2h2 zinc finger transcription factors	61/272
Inv	-0.443428	-0.534158	nk-like homeobox transcription factors	15/30
Jim	-0.0608986	-0.601271	c2h2 zinc finger transcription factors	61/272
Jumu	0.0702509	-0.562871	fork head box transcription factors	7/19
Kay	0.224295	0.437831	basic leucine zipper transcription factors	7/21
Ken	0.368706	0.165596	c2h2 zinc finger transcription factors	61/272
Klu	-0.198044	-1.11794	c2h2 zinc finger transcription factors	61/272
Kn	0.0110753	-1.02193	basic helix-loop-helix transcription factors	12/59
Kni	-0.570471	-0.372304	nuclear receptor subfamily 0 (ligand-independent) transcription factors	3/3
Knrl	-0.357483	-0.896166	nuclear receptor subfamily 0 (ligand-independent) transcription factors	3/3
Kr-h1	-0.448681	-0.742984	c2h2 zinc finger transcription factors	61/272
L(3)neo38	-0.405305	-1.05579	c2h2 zinc finger transcription factors	61/272
Lab	0.901256	1.5638	hox-like homeobox transcription factors	8/17
Lbe	0.216366	0.197587	nk-like homeobox transcription factors	15/30
Lbl	-0.0521916	-0.890492	nk-like homeobox transcription factors	15/30
Lim3	0.0268044	0.0615251	lim homeobox transcription factors	4/7
Lola	-0.111729	#N/A	c2h2 zinc finger transcription factors	61/272
Luna	0.0524928	-0.0780454	c2h2 zinc finger transcription factors	61/272
Mad	0.0963423	0.124565	mad homology domain transcription factors	3/4
Maf-s	-0.119798	-0.128778	basic leucine zipper transcription factors	7/21
Med	-0.362468	-0.411487	mad homology domain transcription factors	3/4
Mef2	0.0925123	0.251351	mads-box transcription factors	2/2
Mid	-0.269575	-0.890098	t-box transcription factors	5/8
Mirr	-0.23872	-0.279613	tale homeobox transcription factors	4/8
Mld	-0.102199	-0.537621	c2h2 zinc finger transcription factors	61/272
Nfat	-0.197938	-0.295	nuclear factor of activated t-cells transcription factors	1/1
Nk7.1	0.268148	0.432224	nk-like homeobox transcription factors	15/30
Nom	0.0238255	0.0906157	c2h2 zinc finger transcription factors	61/272
Nub	0.401748	-0.182418	pou homeobox transcription factors	3/5
Oc	-0.105688	-1.18979	paired-like homeobox transcription factors	7/19
Odd	-0.0128656	0.348854	c2h2 zinc finger transcription factors	61/272
Opa	-0.455183	-1.18411	c2h2 zinc finger transcription factors	61/272
Optix	-0.401557	-0.176521	sine oculis homeobox transcription factors	2/3
Otp	0.300237	0.246515	paired-like homeobox transcription factors	7/19
Pb	0.363834	-0.61384	hox-like homeobox transcription factors	8/17
Pdm3	-0.15461	-1.06467	pou homeobox transcription factors	3/5
Pdp1	1.87065	2.0382	basic leucine zipper transcription factors	7/21
Phol	-0.177488	-0.443307	c2h2 zinc finger transcription factors	61/272
Plzf	0.642328	0.686879	c2h2 zinc finger transcription factors	61/272
Pnr	-0.842566	-0.320256	gata transcription factors	4/5
Pnt	0.344927	-0.0550712	ets domain transcription factors	4/8
Poxm	-0.360063	0.113798	paired domain transcription factors	3/3
Poxn	-0.366541	-0.580674	paired domain transcription factors	3/3
Prg	0.017506	#N/A	c2h2 zinc finger transcription factors	61/272
Pros	-0.238631	-1.54731	prospero homeobox transcription factors	1/1
Ptx1	0.0928419	0.0804052	paired-like homeobox transcription factors	7/19
Reptor	0.504252	-0.295015	basic leucine zipper transcription factors	7/21
Rgr	-0.644574	-0.360422	c2h2 zinc finger transcription factors	61/272
Rib	-0.241537	1.09416	pipsqueak transcription factors	3/13
Rn	0.0340936	-1.03847	c2h2 zinc finger transcription factors	61/272
Rx	-0.0882149	-0.951678	paired-like homeobox transcription factors	7/19
Salm	0.0552989	-0.770362	c2h2 zinc finger transcription factors	61/272
Scr	-0.69602	-0.916781	hox-like homeobox transcription factors	8/17
Sens	0.108881	-0.0818134	c2h2 zinc finger transcription factors	61/272
Sens-2	-0.0595672	0.0303082	c2h2 zinc finger transcription factors	61/272
Shn	0.170975	0.186173	c2h2 zinc finger transcription factors	61/272
Sim	-0.656436	-1.53805	basic helix-loop-helix transcription factors	12/59
Sima	-0.0999331	-0.176069	basic helix-loop-helix transcription factors	12/59
Slp2	-0.232263	-0.979084	fork head box transcription factors	7/19
Smox	0.048871	-0.0881137	mad homology domain transcription factors	3/4
Snoo	0.174194	-0.291583	other dna binding domain transcription factors	10/36
So	-0.127682	-0.694537	sine oculis homeobox transcription factors	2/3
Sob	-0.118767	-0.538549	c2h2 zinc finger transcription factors	61/272
Sox102f	-0.697961	-1.43658	high mobility group box transcription factors	8/24
Sox14	-1.04089	-0.253285	high mobility group box transcription factors	8/24
Sox15	-0.186672	-0.850825	high mobility group box transcription factors	8/24
Sox21b	0.0409771	-0.558921	high mobility group box transcription factors	8/24
Soxn	-1.25747	-1.27858	high mobility group box transcription factors	8/24
Sqz	0.081716	-0.637301	c2h2 zinc finger transcription factors	61/272
Sr	0.0485356	-0.24891	c2h2 zinc finger transcription factors	61/272
Srp	0.12587	-0.20487	gata transcription factors	4/5
Ss	-0.327137	-0.916385	basic helix-loop-helix transcription factors	12/59
Stc	0.117618	0.0435653	other dna binding domain transcription factors	10/36
Sug	1.42942	-0.869015	c2h2 zinc finger transcription factors	61/272
Sv	0.116399	-0.481279	paired domain transcription factors	3/3
Svp	-0.202732	-0.0722135	nuclear receptor (ligand-dependent) transcription factors	8/18
Tfap-2	-0.190578	-1.32737	other dna binding domain transcription factors	10/36
Toe	-0.570439	-0.434882	paired homeobox transcription factors	4/7
Trh	-0.18189	-0.679397	basic helix-loop-helix transcription factors	12/59
Trl	0.00258325	-0.345686	c2h2 zinc finger transcription factors	61/272
Tsh	-0.289323	-0.40729	c2h2 zinc finger transcription factors	61/272
Ttk	-0.14266	-0.432645	c2h2 zinc finger transcription factors	61/272
Tup	-0.596434	-0.666596	lim homeobox transcription factors	4/7
Tx	0.113184	1.56523	basic helix-loop-helix transcription factors	12/59
Ubx	-0.70073	-0.369791	hox-like homeobox transcription factors	8/17
Unc-4	-0.256176	-0.663332	paired-like homeobox transcription factors	7/19
Unpg	-0.817411	-1.00526	nk-like homeobox transcription factors	15/30
Vri	-0.380681	-0.134636	basic leucine zipper transcription factors	7/21
Vsx2	-0.831833	-1.4459	paired-like homeobox transcription factors	7/19
Vvl	-0.200437	-0.882066	pou homeobox transcription factors	3/5
Zfh1	-0.647765	-0.149674	c2h2 zinc finger transcription factors	61/272
Zfh2	-0.0878427	-1.05002	c2h2 zinc finger transcription factors	61/272
